# Supplementary material for: Spatiotemporal Dynamics of SARS-CoV-2 Variants During the First Year of the Pandemic Highlight the Earlier Emergence of the Zeta Variant of Interest in Brazil
Source: Pathogens. 2024 Dec 6;13(12):1069. doi: 10.3390/pathogens13121069 (PMC11728640; doi:10.3390/pathogens13121069)
Supplement: Supplementary file 1 [file pathogens-13-01069-s001.zip]

Archive with 10 entries (10 files):
- Supplementary_Figures_final_version.pdf
- Table_S1.xlsx
- Table_S2.xlsx
- Table_S3.xlsx
- Table_S4.xlsx
- Table_S5.xlsx
- Table_S6.xlsx
- Table_S7.xlsx
- Table_S8.xlsx
- Table_S9.xlsx
