# Supplementary material for: Spatiotemporal Dynamics of SARS-CoV-2 Variants During the First Year of the Pandemic Highlight the Earlier Emergence of the Zeta Variant of Interest in Brazil
Source: Pathogens. 2024 Dec 6;13(12):1069. doi: 10.3390/pathogens13121069 (PMC11728640; doi:10.3390/pathogens13121069)
Supplement: Supplementary file 1 [file pathogens-13-01069-s001.zip › Table_S1.xlsx]

## Sheet: Table_S1
Table S1. SARS-CoV-2 whole genome sequences generated in the present study and retrieved from the GISAID database (https://gisaid.org) used for Maximum likelihood (ML) analysis based on complete genome sequences from SJdRP.
GISAID Accession ID	Collection date	Location	Observation
EPI_ISL_18631971	2020-03-25	Sao Jose do Rio Preto	Sequence obtained in the present study
EPI_ISL_18631972	2020-03-27	Sao Jose do Rio Preto	Sequence obtained in the present study
EPI_ISL_18631973	2020-03-30	Sao Jose do Rio Preto	Sequence obtained in the present study
EPI_ISL_18631974	2020-03-30	Sao Jose do Rio Preto	Sequence obtained in the present study
EPI_ISL_18631975	2020-04-05	Sao Jose do Rio Preto	Sequence obtained in the present study
EPI_ISL_18631976	2020-04-06	Sao Jose do Rio Preto	Sequence obtained in the present study
EPI_ISL_18631977	2020-04-13	Sao Jose do Rio Preto	Sequence obtained in the present study
EPI_ISL_18631978	2020-04-14	Sao Jose do Rio Preto	Sequence obtained in the present study
EPI_ISL_18631979	2020-04-14	Sao Jose do Rio Preto	Sequence obtained in the present study
EPI_ISL_18631980	2020-04-17	Sao Jose do Rio Preto	Sequence obtained in the present study
EPI_ISL_18631981	2020-04-21	Sao Jose do Rio Preto	Sequence obtained in the present study
EPI_ISL_18631982	2020-04-22	Sao Jose do Rio Preto	Sequence obtained in the present study
EPI_ISL_18631983	2020-04-23	Sao Jose do Rio Preto	Sequence obtained in the present study
EPI_ISL_18631984	2020-04-27	Sao Jose do Rio Preto	Sequence obtained in the present study
EPI_ISL_18631985	2020-04-27	Sao Jose do Rio Preto	Sequence obtained in the present study
EPI_ISL_18631986	2020-04-28	Sao Jose do Rio Preto	Sequence obtained in the present study
EPI_ISL_18631987	2020-04-28	Sao Jose do Rio Preto	Sequence obtained in the present study
EPI_ISL_18631988	2020-04-28	Sao Jose do Rio Preto	Sequence obtained in the present study
EPI_ISL_18631989	2020-04-28	Sao Jose do Rio Preto	Sequence obtained in the present study
EPI_ISL_18631990	2020-04-28	Sao Jose do Rio Preto	Sequence obtained in the present study
EPI_ISL_18631991	2020-04-29	Sao Jose do Rio Preto	Sequence obtained in the present study
EPI_ISL_18631992	2020-04-30	Sao Jose do Rio Preto	Sequence obtained in the present study
EPI_ISL_18631993	2020-04-30	Sao Jose do Rio Preto	Sequence obtained in the present study
EPI_ISL_18631994	2020-04-30	Sao Jose do Rio Preto	Sequence obtained in the present study
EPI_ISL_18631995	2020-04-30	Sao Jose do Rio Preto	Sequence obtained in the present study
EPI_ISL_18631996	2020-04-29	Sao Jose do Rio Preto	Sequence obtained in the present study
EPI_ISL_18631997	2020-04-30	Sao Jose do Rio Preto	Sequence obtained in the present study
EPI_ISL_18631998	2020-04-30	Sao Jose do Rio Preto	Sequence obtained in the present study
EPI_ISL_18631999	2020-04-30	Sao Jose do Rio Preto	Sequence obtained in the present study
EPI_ISL_18632000	2020-05-01	Sao Jose do Rio Preto	Sequence obtained in the present study
EPI_ISL_18632001	2020-05-08	Sao Jose do Rio Preto	Sequence obtained in the present study
EPI_ISL_18632002	2020-05-07	Sao Jose do Rio Preto	Sequence obtained in the present study
EPI_ISL_18632003	2020-05-07	Sao Jose do Rio Preto	Sequence obtained in the present study
EPI_ISL_18632004	2020-05-07	Sao Jose do Rio Preto	Sequence obtained in the present study
EPI_ISL_18632005	2020-05-07	Sao Jose do Rio Preto	Sequence obtained in the present study
EPI_ISL_18632006	2020-05-07	Sao Jose do Rio Preto	Sequence obtained in the present study
EPI_ISL_18632007	2020-05-07	Sao Jose do Rio Preto	Sequence obtained in the present study
EPI_ISL_18632008	2020-05-10	Sao Jose do Rio Preto	Sequence obtained in the present study
EPI_ISL_18632009	2020-05-10	Sao Jose do Rio Preto	Sequence obtained in the present study
EPI_ISL_18632010	2020-05-10	Sao Jose do Rio Preto	Sequence obtained in the present study
EPI_ISL_18632011	2020-05-10	Sao Jose do Rio Preto	Sequence obtained in the present study
EPI_ISL_18632013	2020-05-11	Sao Jose do Rio Preto	Sequence obtained in the present study
EPI_ISL_18632014	2020-05-15	Sao Jose do Rio Preto	Sequence obtained in the present study
EPI_ISL_18632015	2020-05-15	Sao Jose do Rio Preto	Sequence obtained in the present study
EPI_ISL_18632016	2020-05-15	Sao Jose do Rio Preto	Sequence obtained in the present study
EPI_ISL_18632017	2020-05-15	Sao Jose do Rio Preto	Sequence obtained in the present study
EPI_ISL_18632018	2020-05-15	Sao Jose do Rio Preto	Sequence obtained in the present study
EPI_ISL_18632019	2020-05-19	Sao Jose do Rio Preto	Sequence obtained in the present study
EPI_ISL_18632020	2020-05-18	Sao Jose do Rio Preto	Sequence obtained in the present study
EPI_ISL_18632021	2020-05-18	Sao Jose do Rio Preto	Sequence obtained in the present study
EPI_ISL_18632022	2020-05-19	Sao Jose do Rio Preto	Sequence obtained in the present study
EPI_ISL_18632023	2020-05-19	Sao Jose do Rio Preto	Sequence obtained in the present study
EPI_ISL_18632024	2020-05-19	Sao Jose do Rio Preto	Sequence obtained in the present study
EPI_ISL_18632025	2020-05-19	Sao Jose do Rio Preto	Sequence obtained in the present study
EPI_ISL_18632026	2020-05-20	Sao Jose do Rio Preto	Sequence obtained in the present study
EPI_ISL_18632027	2020-05-22	Sao Jose do Rio Preto	Sequence obtained in the present study
EPI_ISL_18632028	2020-05-21	Sao Jose do Rio Preto	Sequence obtained in the present study
EPI_ISL_18632029	2020-05-21	Sao Jose do Rio Preto	Sequence obtained in the present study
EPI_ISL_18632030	2020-05-21	Sao Jose do Rio Preto	Sequence obtained in the present study
EPI_ISL_18632031	2020-05-21	Sao Jose do Rio Preto	Sequence obtained in the present study
EPI_ISL_18632032	2020-05-30	Sao Jose do Rio Preto	Sequence obtained in the present study
EPI_ISL_18632033	2020-05-30	Sao Jose do Rio Preto	Sequence obtained in the present study
EPI_ISL_18632034	2020-06-01	Sao Jose do Rio Preto	Sequence obtained in the present study
EPI_ISL_18632035	2020-06-01	Sao Jose do Rio Preto	Sequence obtained in the present study
EPI_ISL_18632036	2020-06-02	Sao Jose do Rio Preto	Sequence obtained in the present study
EPI_ISL_18632037	2020-06-02	Sao Jose do Rio Preto	Sequence obtained in the present study
EPI_ISL_18632038	2020-06-02	Sao Jose do Rio Preto	Sequence obtained in the present study
EPI_ISL_18632039	2020-06-03	Sao Jose do Rio Preto	Sequence obtained in the present study
EPI_ISL_18632040	2020-06-02	Sao Jose do Rio Preto	Sequence obtained in the present study
EPI_ISL_18632041	2020-06-03	Sao Jose do Rio Preto	Sequence obtained in the present study
EPI_ISL_18632042	2020-06-01	Sao Jose do Rio Preto	Sequence obtained in the present study
EPI_ISL_18632043	2020-06-04	Sao Jose do Rio Preto	Sequence obtained in the present study
EPI_ISL_18632044	2020-06-04	Sao Jose do Rio Preto	Sequence obtained in the present study
EPI_ISL_18632045	2020-06-04	Sao Jose do Rio Preto	Sequence obtained in the present study
EPI_ISL_18632046	2020-06-06	Sao Jose do Rio Preto	Sequence obtained in the present study
EPI_ISL_18632047	2020-06-06	Sao Jose do Rio Preto	Sequence obtained in the present study
EPI_ISL_18632048	2020-06-07	Sao Jose do Rio Preto	Sequence obtained in the present study
EPI_ISL_18632049	2020-06-07	Sao Jose do Rio Preto	Sequence obtained in the present study
EPI_ISL_18632050	2020-06-07	Sao Jose do Rio Preto	Sequence obtained in the present study
EPI_ISL_18632051	2020-06-07	Sao Jose do Rio Preto	Sequence obtained in the present study
EPI_ISL_18632052	2020-06-07	Sao Jose do Rio Preto	Sequence obtained in the present study
EPI_ISL_18632053	2020-06-08	Sao Jose do Rio Preto	Sequence obtained in the present study
EPI_ISL_18632054	2020-06-08	Sao Jose do Rio Preto	Sequence obtained in the present study
EPI_ISL_18632055	2020-06-05	Sao Jose do Rio Preto	Sequence obtained in the present study
EPI_ISL_18632056	2020-06-08	Sao Jose do Rio Preto	Sequence obtained in the present study
EPI_ISL_18632057	2020-06-08	Sao Jose do Rio Preto	Sequence obtained in the present study
EPI_ISL_18632058	2020-06-08	Sao Jose do Rio Preto	Sequence obtained in the present study
EPI_ISL_18632059	2020-06-08	Sao Jose do Rio Preto	Sequence obtained in the present study
EPI_ISL_18632060	2020-06-08	Sao Jose do Rio Preto	Sequence obtained in the present study
EPI_ISL_18632061	2020-06-08	Sao Jose do Rio Preto	Sequence obtained in the present study
EPI_ISL_18632062	2020-06-08	Sao Jose do Rio Preto	Sequence obtained in the present study
EPI_ISL_18632063	2020-06-09	Sao Jose do Rio Preto	Sequence obtained in the present study
EPI_ISL_18632064	2020-06-08	Sao Jose do Rio Preto	Sequence obtained in the present study
EPI_ISL_18632065	2020-06-08	Sao Jose do Rio Preto	Sequence obtained in the present study
EPI_ISL_18632066	2020-06-09	Sao Jose do Rio Preto	Sequence obtained in the present study
EPI_ISL_18632067	2020-06-09	Sao Jose do Rio Preto	Sequence obtained in the present study
EPI_ISL_18632068	2020-06-09	Sao Jose do Rio Preto	Sequence obtained in the present study
EPI_ISL_18632069	2020-06-09	Sao Jose do Rio Preto	Sequence obtained in the present study
EPI_ISL_18632070	2020-06-09	Sao Jose do Rio Preto	Sequence obtained in the present study
EPI_ISL_18632071	2020-06-10	Sao Jose do Rio Preto	Sequence obtained in the present study
EPI_ISL_18632072	2020-06-10	Sao Jose do Rio Preto	Sequence obtained in the present study
EPI_ISL_18632073	2020-06-16	Sao Jose do Rio Preto	Sequence obtained in the present study
EPI_ISL_18632074	2020-06-11	Sao Jose do Rio Preto	Sequence obtained in the present study
EPI_ISL_18632075	2020-06-11	Sao Jose do Rio Preto	Sequence obtained in the present study
EPI_ISL_18632076	2020-06-12	Sao Jose do Rio Preto	Sequence obtained in the present study
EPI_ISL_18632077	2020-06-11	Sao Jose do Rio Preto	Sequence obtained in the present study
EPI_ISL_18632078	2020-06-12	Sao Jose do Rio Preto	Sequence obtained in the present study
EPI_ISL_18632079	2020-06-12	Sao Jose do Rio Preto	Sequence obtained in the present study
EPI_ISL_18632080	2020-06-12	Sao Jose do Rio Preto	Sequence obtained in the present study
EPI_ISL_18632081	2020-06-12	Sao Jose do Rio Preto	Sequence obtained in the present study
EPI_ISL_18632082	2020-06-13	Sao Jose do Rio Preto	Sequence obtained in the present study
EPI_ISL_18632083	2020-06-15	Sao Jose do Rio Preto	Sequence obtained in the present study
EPI_ISL_18632084	2020-06-14	Sao Jose do Rio Preto	Sequence obtained in the present study
EPI_ISL_18632085	2020-06-14	Sao Jose do Rio Preto	Sequence obtained in the present study
EPI_ISL_18632086	2020-06-13	Sao Jose do Rio Preto	Sequence obtained in the present study
EPI_ISL_18632087	2020-06-14	Sao Jose do Rio Preto	Sequence obtained in the present study
EPI_ISL_18632088	2020-06-15	Sao Jose do Rio Preto	Sequence obtained in the present study
EPI_ISL_18632089	2020-06-15	Sao Jose do Rio Preto	Sequence obtained in the present study
EPI_ISL_18632090	2020-06-16	Sao Jose do Rio Preto	Sequence obtained in the present study
EPI_ISL_18632091	2020-06-16	Sao Jose do Rio Preto	Sequence obtained in the present study
EPI_ISL_18632092	2020-06-16	Sao Jose do Rio Preto	Sequence obtained in the present study
EPI_ISL_18632093	2020-06-17	Sao Jose do Rio Preto	Sequence obtained in the present study
EPI_ISL_18632094	2020-06-17	Sao Jose do Rio Preto	Sequence obtained in the present study
EPI_ISL_18632095	2020-06-17	Sao Jose do Rio Preto	Sequence obtained in the present study
EPI_ISL_18632096	2020-06-17	Sao Jose do Rio Preto	Sequence obtained in the present study
EPI_ISL_18632097	2020-06-17	Sao Jose do Rio Preto	Sequence obtained in the present study
EPI_ISL_18632098	2020-06-17	Sao Jose do Rio Preto	Sequence obtained in the present study
EPI_ISL_18632099	2020-06-17	Sao Jose do Rio Preto	Sequence obtained in the present study
EPI_ISL_18632100	2020-06-18	Sao Jose do Rio Preto	Sequence obtained in the present study
EPI_ISL_18632101	2020-06-18	Sao Jose do Rio Preto	Sequence obtained in the present study
EPI_ISL_18632102	2020-06-18	Sao Jose do Rio Preto	Sequence obtained in the present study
EPI_ISL_18632103	2020-06-18	Sao Jose do Rio Preto	Sequence obtained in the present study
EPI_ISL_18632104	2020-06-18	Sao Jose do Rio Preto	Sequence obtained in the present study
EPI_ISL_18632105	2020-06-18	Sao Jose do Rio Preto	Sequence obtained in the present study
EPI_ISL_18632106	2020-06-18	Sao Jose do Rio Preto	Sequence obtained in the present study
EPI_ISL_18632107	2020-06-18	Sao Jose do Rio Preto	Sequence obtained in the present study
EPI_ISL_18632108	2020-06-19	Sao Jose do Rio Preto	Sequence obtained in the present study
EPI_ISL_18632109	2020-06-20	Sao Jose do Rio Preto	Sequence obtained in the present study
EPI_ISL_18632110	2020-06-20	Sao Jose do Rio Preto	Sequence obtained in the present study
EPI_ISL_18632111	2020-06-19	Sao Jose do Rio Preto	Sequence obtained in the present study
EPI_ISL_18632112	2020-06-19	Sao Jose do Rio Preto	Sequence obtained in the present study
EPI_ISL_18632113	2020-06-19	Sao Jose do Rio Preto	Sequence obtained in the present study
EPI_ISL_18632114	2020-06-19	Sao Jose do Rio Preto	Sequence obtained in the present study
EPI_ISL_18632115	2020-06-21	Sao Jose do Rio Preto	Sequence obtained in the present study
EPI_ISL_18632116	2020-06-20	Sao Jose do Rio Preto	Sequence obtained in the present study
EPI_ISL_18637327	2020-06-20	Sao Jose do Rio Preto	Sequence obtained in the present study
EPI_ISL_18632117	2020-06-20	Sao Jose do Rio Preto	Sequence obtained in the present study
EPI_ISL_18632118	2020-06-22	Sao Jose do Rio Preto	Sequence obtained in the present study
EPI_ISL_18632119	2020-06-22	Sao Jose do Rio Preto	Sequence obtained in the present study
EPI_ISL_18632120	2020-06-22	Sao Jose do Rio Preto	Sequence obtained in the present study
EPI_ISL_18632121	2020-06-22	Sao Jose do Rio Preto	Sequence obtained in the present study
EPI_ISL_18632122	2020-06-22	Sao Jose do Rio Preto	Sequence obtained in the present study
EPI_ISL_18632123	2020-06-22	Sao Jose do Rio Preto	Sequence obtained in the present study
EPI_ISL_18632124	2020-06-22	Sao Jose do Rio Preto	Sequence obtained in the present study
EPI_ISL_18632125	2020-06-22	Sao Jose do Rio Preto	Sequence obtained in the present study
EPI_ISL_18632126	2020-06-22	Sao Jose do Rio Preto	Sequence obtained in the present study
EPI_ISL_18632127	2020-06-22	Sao Jose do Rio Preto	Sequence obtained in the present study
EPI_ISL_18632128	2020-06-23	Sao Jose do Rio Preto	Sequence obtained in the present study
EPI_ISL_18632129	2020-06-24	Sao Jose do Rio Preto	Sequence obtained in the present study
EPI_ISL_18632130	2020-06-23	Sao Jose do Rio Preto	Sequence obtained in the present study
EPI_ISL_18632131	2020-06-23	Sao Jose do Rio Preto	Sequence obtained in the present study
EPI_ISL_18632132	2020-06-19	Sao Jose do Rio Preto	Sequence obtained in the present study
EPI_ISL_18632133	2020-06-23	Sao Jose do Rio Preto	Sequence obtained in the present study
EPI_ISL_18632134	2020-08-06	Sao Jose do Rio Preto	Sequence obtained in the present study
EPI_ISL_18632135	2020-06-24	Sao Jose do Rio Preto	Sequence obtained in the present study
EPI_ISL_18632136	2020-06-24	Sao Jose do Rio Preto	Sequence obtained in the present study
EPI_ISL_18632137	2020-06-24	Sao Jose do Rio Preto	Sequence obtained in the present study
EPI_ISL_18632138	2020-06-24	Sao Jose do Rio Preto	Sequence obtained in the present study
EPI_ISL_18632139	2020-06-24	Sao Jose do Rio Preto	Sequence obtained in the present study
EPI_ISL_18632140	2020-06-24	Sao Jose do Rio Preto	Sequence obtained in the present study
EPI_ISL_18632141	2020-06-24	Sao Jose do Rio Preto	Sequence obtained in the present study
EPI_ISL_18632142	2020-06-25	Sao Jose do Rio Preto	Sequence obtained in the present study
EPI_ISL_18632143	2020-06-25	Sao Jose do Rio Preto	Sequence obtained in the present study
EPI_ISL_18632144	2020-06-25	Sao Jose do Rio Preto	Sequence obtained in the present study
EPI_ISL_18632145	2020-06-26	Sao Jose do Rio Preto	Sequence obtained in the present study
EPI_ISL_18632146	2020-06-25	Sao Jose do Rio Preto	Sequence obtained in the present study
EPI_ISL_18632147	2020-06-25	Sao Jose do Rio Preto	Sequence obtained in the present study
EPI_ISL_18632148	2020-06-25	Sao Jose do Rio Preto	Sequence obtained in the present study
EPI_ISL_18632149	2020-06-25	Sao Jose do Rio Preto	Sequence obtained in the present study
EPI_ISL_18632150	2020-06-26	Sao Jose do Rio Preto	Sequence obtained in the present study
EPI_ISL_18632151	2020-06-26	Sao Jose do Rio Preto	Sequence obtained in the present study
EPI_ISL_18632152	2020-06-26	Sao Jose do Rio Preto	Sequence obtained in the present study
EPI_ISL_18632153	2020-06-26	Sao Jose do Rio Preto	Sequence obtained in the present study
EPI_ISL_18632154	2020-06-26	Sao Jose do Rio Preto	Sequence obtained in the present study
EPI_ISL_18632155	2020-06-26	Sao Jose do Rio Preto	Sequence obtained in the present study
EPI_ISL_18632156	2020-06-28	Sao Jose do Rio Preto	Sequence obtained in the present study
EPI_ISL_18632157	2020-06-28	Sao Jose do Rio Preto	Sequence obtained in the present study
EPI_ISL_18632158	2020-06-28	Sao Jose do Rio Preto	Sequence obtained in the present study
EPI_ISL_18632159	2020-06-27	Sao Jose do Rio Preto	Sequence obtained in the present study
EPI_ISL_18632160	2020-06-28	Sao Jose do Rio Preto	Sequence obtained in the present study
EPI_ISL_18632161	2020-06-28	Sao Jose do Rio Preto	Sequence obtained in the present study
EPI_ISL_18632162	2020-06-28	Sao Jose do Rio Preto	Sequence obtained in the present study
EPI_ISL_18632163	2020-06-28	Sao Jose do Rio Preto	Sequence obtained in the present study
EPI_ISL_18632164	2020-06-28	Sao Jose do Rio Preto	Sequence obtained in the present study
EPI_ISL_18632165	2020-06-27	Sao Jose do Rio Preto	Sequence obtained in the present study
EPI_ISL_18632166	2020-06-27	Sao Jose do Rio Preto	Sequence obtained in the present study
EPI_ISL_18632167	2020-06-27	Sao Jose do Rio Preto	Sequence obtained in the present study
EPI_ISL_18632168	2020-06-28	Sao Jose do Rio Preto	Sequence obtained in the present study
EPI_ISL_18632169	2020-06-27	Sao Jose do Rio Preto	Sequence obtained in the present study
EPI_ISL_18632170	2020-06-29	Sao Jose do Rio Preto	Sequence obtained in the present study
EPI_ISL_18632171	2020-06-29	Sao Jose do Rio Preto	Sequence obtained in the present study
EPI_ISL_18632172	2020-06-29	Sao Jose do Rio Preto	Sequence obtained in the present study
EPI_ISL_18632173	2020-06-30	Sao Jose do Rio Preto	Sequence obtained in the present study
EPI_ISL_18632174	2020-06-29	Sao Jose do Rio Preto	Sequence obtained in the present study
EPI_ISL_18632175	2020-06-29	Sao Jose do Rio Preto	Sequence obtained in the present study
EPI_ISL_18637328	2020-06-29	Sao Jose do Rio Preto	Sequence obtained in the present study
EPI_ISL_18632176	2020-07-01	Sao Jose do Rio Preto	Sequence obtained in the present study
EPI_ISL_18632177	2020-07-01	Sao Jose do Rio Preto	Sequence obtained in the present study
EPI_ISL_18632178	2020-07-01	Sao Jose do Rio Preto	Sequence obtained in the present study
EPI_ISL_18632179	2020-07-01	Sao Jose do Rio Preto	Sequence obtained in the present study
EPI_ISL_18632180	2020-07-01	Sao Jose do Rio Preto	Sequence obtained in the present study
EPI_ISL_18632181	2020-07-02	Sao Jose do Rio Preto	Sequence obtained in the present study
EPI_ISL_18632182	2020-07-05	Sao Jose do Rio Preto	Sequence obtained in the present study
EPI_ISL_18632183	2020-07-06	Sao Jose do Rio Preto	Sequence obtained in the present study
EPI_ISL_18632184	2020-07-06	Sao Jose do Rio Preto	Sequence obtained in the present study
EPI_ISL_18632185	2020-07-06	Sao Jose do Rio Preto	Sequence obtained in the present study
EPI_ISL_18632186	2020-07-06	Sao Jose do Rio Preto	Sequence obtained in the present study
EPI_ISL_18632187	2020-07-06	Sao Jose do Rio Preto	Sequence obtained in the present study
EPI_ISL_18632188	2020-07-08	Sao Jose do Rio Preto	Sequence obtained in the present study
EPI_ISL_18632189	2020-07-08	Sao Jose do Rio Preto	Sequence obtained in the present study
EPI_ISL_18632190	2020-07-08	Sao Jose do Rio Preto	Sequence obtained in the present study
EPI_ISL_18632191	2020-07-08	Sao Jose do Rio Preto	Sequence obtained in the present study
EPI_ISL_18632192	2020-07-09	Sao Jose do Rio Preto	Sequence obtained in the present study
EPI_ISL_18632193	2020-07-09	Sao Jose do Rio Preto	Sequence obtained in the present study
EPI_ISL_18632194	2020-07-10	Sao Jose do Rio Preto	Sequence obtained in the present study
EPI_ISL_18632195	2020-07-10	Sao Jose do Rio Preto	Sequence obtained in the present study
EPI_ISL_18632196	2020-07-11	Sao Jose do Rio Preto	Sequence obtained in the present study
EPI_ISL_18632197	2020-07-13	Sao Jose do Rio Preto	Sequence obtained in the present study
EPI_ISL_18632198	2020-07-12	Sao Jose do Rio Preto	Sequence obtained in the present study
EPI_ISL_18632199	2020-07-12	Sao Jose do Rio Preto	Sequence obtained in the present study
EPI_ISL_18632200	2020-07-12	Sao Jose do Rio Preto	Sequence obtained in the present study
EPI_ISL_18632201	2020-07-11	Sao Jose do Rio Preto	Sequence obtained in the present study
EPI_ISL_18632202	2020-07-11	Sao Jose do Rio Preto	Sequence obtained in the present study
EPI_ISL_18632203	2020-07-13	Sao Jose do Rio Preto	Sequence obtained in the present study
EPI_ISL_18632204	2020-07-13	Sao Jose do Rio Preto	Sequence obtained in the present study
EPI_ISL_18632205	2020-07-13	Sao Jose do Rio Preto	Sequence obtained in the present study
EPI_ISL_18632206	2020-07-13	Sao Jose do Rio Preto	Sequence obtained in the present study
EPI_ISL_18632207	2020-07-08	Sao Jose do Rio Preto	Sequence obtained in the present study
EPI_ISL_18632208	2020-07-13	Sao Jose do Rio Preto	Sequence obtained in the present study
EPI_ISL_18632209	2020-07-13	Sao Jose do Rio Preto	Sequence obtained in the present study
EPI_ISL_18632210	2020-07-13	Sao Jose do Rio Preto	Sequence obtained in the present study
EPI_ISL_18632211	2020-07-15	Sao Jose do Rio Preto	Sequence obtained in the present study
EPI_ISL_18632212	2020-07-12	Sao Jose do Rio Preto	Sequence obtained in the present study
EPI_ISL_18632213	2020-07-14	Sao Jose do Rio Preto	Sequence obtained in the present study
EPI_ISL_18632214	2020-07-14	Sao Jose do Rio Preto	Sequence obtained in the present study
EPI_ISL_18632215	2020-07-14	Sao Jose do Rio Preto	Sequence obtained in the present study
EPI_ISL_18632216	2020-07-15	Sao Jose do Rio Preto	Sequence obtained in the present study
EPI_ISL_18632217	2020-07-15	Sao Jose do Rio Preto	Sequence obtained in the present study
EPI_ISL_18632218	2020-07-15	Sao Jose do Rio Preto	Sequence obtained in the present study
EPI_ISL_18632219	2020-07-15	Sao Jose do Rio Preto	Sequence obtained in the present study
EPI_ISL_18632220	2020-07-16	Sao Jose do Rio Preto	Sequence obtained in the present study
EPI_ISL_18632221	2020-07-16	Sao Jose do Rio Preto	Sequence obtained in the present study
EPI_ISL_18632222	2020-07-17	Sao Jose do Rio Preto	Sequence obtained in the present study
EPI_ISL_18632223	2020-07-19	Sao Jose do Rio Preto	Sequence obtained in the present study
EPI_ISL_18632224	2020-07-20	Sao Jose do Rio Preto	Sequence obtained in the present study
EPI_ISL_18632225	2020-07-20	Sao Jose do Rio Preto	Sequence obtained in the present study
EPI_ISL_18632226	2020-07-20	Sao Jose do Rio Preto	Sequence obtained in the present study
EPI_ISL_18632227	2020-07-20	Sao Jose do Rio Preto	Sequence obtained in the present study
EPI_ISL_18632228	2020-07-20	Sao Jose do Rio Preto	Sequence obtained in the present study
EPI_ISL_18632229	2020-07-20	Sao Jose do Rio Preto	Sequence obtained in the present study
EPI_ISL_18632230	2020-07-20	Sao Jose do Rio Preto	Sequence obtained in the present study
EPI_ISL_18632231	2020-07-21	Sao Jose do Rio Preto	Sequence obtained in the present study
EPI_ISL_18632232	2020-07-21	Sao Jose do Rio Preto	Sequence obtained in the present study
EPI_ISL_18632233	2020-07-21	Sao Jose do Rio Preto	Sequence obtained in the present study
EPI_ISL_18632234	2020-07-21	Sao Jose do Rio Preto	Sequence obtained in the present study
EPI_ISL_18632235	2020-07-21	Sao Jose do Rio Preto	Sequence obtained in the present study
EPI_ISL_18632236	2020-07-21	Sao Jose do Rio Preto	Sequence obtained in the present study
EPI_ISL_18632237	2020-07-21	Sao Jose do Rio Preto	Sequence obtained in the present study
EPI_ISL_18632239	2020-07-23	Sao Jose do Rio Preto	Sequence obtained in the present study
EPI_ISL_18632240	2020-07-23	Sao Jose do Rio Preto	Sequence obtained in the present study
EPI_ISL_18632241	2020-07-25	Sao Jose do Rio Preto	Sequence obtained in the present study
EPI_ISL_18632242	2020-07-24	Sao Jose do Rio Preto	Sequence obtained in the present study
EPI_ISL_18632243	2020-07-24	Sao Jose do Rio Preto	Sequence obtained in the present study
EPI_ISL_18632244	2020-07-24	Sao Jose do Rio Preto	Sequence obtained in the present study
EPI_ISL_18632245	2020-07-26	Sao Jose do Rio Preto	Sequence obtained in the present study
EPI_ISL_18632246	2020-07-24	Sao Jose do Rio Preto	Sequence obtained in the present study
EPI_ISL_18632247	2020-07-26	Sao Jose do Rio Preto	Sequence obtained in the present study
EPI_ISL_18632248	2020-07-26	Sao Jose do Rio Preto	Sequence obtained in the present study
EPI_ISL_18632249	2020-07-28	Sao Jose do Rio Preto	Sequence obtained in the present study
EPI_ISL_18632250	2020-07-28	Sao Jose do Rio Preto	Sequence obtained in the present study
EPI_ISL_18632251	2020-07-28	Sao Jose do Rio Preto	Sequence obtained in the present study
EPI_ISL_18632252	2020-07-28	Sao Jose do Rio Preto	Sequence obtained in the present study
EPI_ISL_18632253	2020-07-29	Sao Jose do Rio Preto	Sequence obtained in the present study
EPI_ISL_18632254	2020-07-29	Sao Jose do Rio Preto	Sequence obtained in the present study
EPI_ISL_18632255	2020-07-29	Sao Jose do Rio Preto	Sequence obtained in the present study
EPI_ISL_18632256	2020-07-29	Sao Jose do Rio Preto	Sequence obtained in the present study
EPI_ISL_18632257	2020-07-29	Sao Jose do Rio Preto	Sequence obtained in the present study
EPI_ISL_18632258	2020-07-29	Sao Jose do Rio Preto	Sequence obtained in the present study
EPI_ISL_18632259	2020-07-29	Sao Jose do Rio Preto	Sequence obtained in the present study
EPI_ISL_18632260	2020-08-02	Sao Jose do Rio Preto	Sequence obtained in the present study
EPI_ISL_18632261	2020-08-02	Sao Jose do Rio Preto	Sequence obtained in the present study
EPI_ISL_18632262	2020-08-02	Sao Jose do Rio Preto	Sequence obtained in the present study
EPI_ISL_18632263	2020-08-02	Sao Jose do Rio Preto	Sequence obtained in the present study
EPI_ISL_18632264	2020-08-03	Sao Jose do Rio Preto	Sequence obtained in the present study
EPI_ISL_18632265	2020-08-03	Sao Jose do Rio Preto	Sequence obtained in the present study
EPI_ISL_18632266	2020-08-04	Sao Jose do Rio Preto	Sequence obtained in the present study
EPI_ISL_18632267	2020-08-03	Sao Jose do Rio Preto	Sequence obtained in the present study
EPI_ISL_18632268	2020-08-03	Sao Jose do Rio Preto	Sequence obtained in the present study
EPI_ISL_18632269	2020-08-04	Sao Jose do Rio Preto	Sequence obtained in the present study
EPI_ISL_18632270	2020-07-31	Sao Jose do Rio Preto	Sequence obtained in the present study
EPI_ISL_18632271	2020-08-03	Sao Jose do Rio Preto	Sequence obtained in the present study
EPI_ISL_18632272	2020-08-05	Sao Jose do Rio Preto	Sequence obtained in the present study
EPI_ISL_18632273	2020-08-05	Sao Jose do Rio Preto	Sequence obtained in the present study
EPI_ISL_18632274	2020-08-05	Sao Jose do Rio Preto	Sequence obtained in the present study
EPI_ISL_18632275	2020-08-05	Sao Jose do Rio Preto	Sequence obtained in the present study
EPI_ISL_18632276	2020-08-06	Sao Jose do Rio Preto	Sequence obtained in the present study
EPI_ISL_18632277	2020-08-06	Sao Jose do Rio Preto	Sequence obtained in the present study
EPI_ISL_18632278	2020-08-06	Sao Jose do Rio Preto	Sequence obtained in the present study
EPI_ISL_18632279	2020-08-07	Sao Jose do Rio Preto	Sequence obtained in the present study
EPI_ISL_18632280	2020-08-07	Sao Jose do Rio Preto	Sequence obtained in the present study
EPI_ISL_18632281	2020-08-07	Sao Jose do Rio Preto	Sequence obtained in the present study
EPI_ISL_18632282	2020-08-07	Sao Jose do Rio Preto	Sequence obtained in the present study
EPI_ISL_18632283	2020-08-07	Sao Jose do Rio Preto	Sequence obtained in the present study
EPI_ISL_18632284	2020-08-07	Sao Jose do Rio Preto	Sequence obtained in the present study
EPI_ISL_18632285	2020-08-09	Sao Jose do Rio Preto	Sequence obtained in the present study
EPI_ISL_18632286	2020-08-10	Sao Jose do Rio Preto	Sequence obtained in the present study
EPI_ISL_18632287	2020-08-09	Sao Jose do Rio Preto	Sequence obtained in the present study
EPI_ISL_18632288	2020-08-10	Sao Jose do Rio Preto	Sequence obtained in the present study
EPI_ISL_18632289	2020-08-10	Sao Jose do Rio Preto	Sequence obtained in the present study
EPI_ISL_18632290	2020-08-11	Sao Jose do Rio Preto	Sequence obtained in the present study
EPI_ISL_18632291	2020-08-12	Sao Jose do Rio Preto	Sequence obtained in the present study
EPI_ISL_18632292	2020-08-12	Sao Jose do Rio Preto	Sequence obtained in the present study
EPI_ISL_18632293	2020-08-12	Sao Jose do Rio Preto	Sequence obtained in the present study
EPI_ISL_18632294	2020-08-12	Sao Jose do Rio Preto	Sequence obtained in the present study
EPI_ISL_18632295	2020-08-12	Sao Jose do Rio Preto	Sequence obtained in the present study
EPI_ISL_18632296	2020-08-13	Sao Jose do Rio Preto	Sequence obtained in the present study
EPI_ISL_18632297	2020-08-13	Sao Jose do Rio Preto	Sequence obtained in the present study
EPI_ISL_18632298	2020-08-13	Sao Jose do Rio Preto	Sequence obtained in the present study
EPI_ISL_18632299	2020-08-17	Sao Jose do Rio Preto	Sequence obtained in the present study
EPI_ISL_18632300	2020-08-17	Sao Jose do Rio Preto	Sequence obtained in the present study
EPI_ISL_18632301	2020-08-17	Sao Jose do Rio Preto	Sequence obtained in the present study
EPI_ISL_18632302	2020-08-17	Sao Jose do Rio Preto	Sequence obtained in the present study
EPI_ISL_18632303	2020-08-17	Sao Jose do Rio Preto	Sequence obtained in the present study
EPI_ISL_18632304	2020-08-18	Sao Jose do Rio Preto	Sequence obtained in the present study
EPI_ISL_18632305	2020-08-18	Sao Jose do Rio Preto	Sequence obtained in the present study
EPI_ISL_18632306	2020-08-18	Sao Jose do Rio Preto	Sequence obtained in the present study
EPI_ISL_18632307	2020-08-18	Sao Jose do Rio Preto	Sequence obtained in the present study
EPI_ISL_18632308	2020-08-18	Sao Jose do Rio Preto	Sequence obtained in the present study
EPI_ISL_18632309	2020-08-18	Sao Jose do Rio Preto	Sequence obtained in the present study
EPI_ISL_18632310	2020-08-18	Sao Jose do Rio Preto	Sequence obtained in the present study
EPI_ISL_18632311	2020-08-18	Sao Jose do Rio Preto	Sequence obtained in the present study
EPI_ISL_18632312	2020-08-18	Sao Jose do Rio Preto	Sequence obtained in the present study
EPI_ISL_18632313	2020-08-18	Sao Jose do Rio Preto	Sequence obtained in the present study
EPI_ISL_18632314	2020-08-18	Sao Jose do Rio Preto	Sequence obtained in the present study
EPI_ISL_18632315	2020-08-18	Sao Jose do Rio Preto	Sequence obtained in the present study
EPI_ISL_18632316	2020-08-18	Sao Jose do Rio Preto	Sequence obtained in the present study
EPI_ISL_18632317	2020-08-18	Sao Jose do Rio Preto	Sequence obtained in the present study
EPI_ISL_18632318	2020-08-19	Sao Jose do Rio Preto	Sequence obtained in the present study
EPI_ISL_18632319	2020-08-19	Sao Jose do Rio Preto	Sequence obtained in the present study
EPI_ISL_18632320	2020-08-19	Sao Jose do Rio Preto	Sequence obtained in the present study
EPI_ISL_18632321	2020-08-19	Sao Jose do Rio Preto	Sequence obtained in the present study
EPI_ISL_18632322	2020-08-19	Sao Jose do Rio Preto	Sequence obtained in the present study
EPI_ISL_18632323	2020-08-19	Sao Jose do Rio Preto	Sequence obtained in the present study
EPI_ISL_18637329	2020-08-19	Sao Jose do Rio Preto	Sequence obtained in the present study
EPI_ISL_18632324	2020-08-19	Sao Jose do Rio Preto	Sequence obtained in the present study
EPI_ISL_18632325	2020-08-19	Sao Jose do Rio Preto	Sequence obtained in the present study
EPI_ISL_18632326	2020-08-19	Sao Jose do Rio Preto	Sequence obtained in the present study
EPI_ISL_18632328	2020-08-20	Sao Jose do Rio Preto	Sequence obtained in the present study
EPI_ISL_18632329	2020-08-20	Sao Jose do Rio Preto	Sequence obtained in the present study
EPI_ISL_18632330	2020-08-20	Sao Jose do Rio Preto	Sequence obtained in the present study
EPI_ISL_18632331	2020-08-20	Sao Jose do Rio Preto	Sequence obtained in the present study
EPI_ISL_18632332	2020-08-21	Sao Jose do Rio Preto	Sequence obtained in the present study
EPI_ISL_18632333	2020-08-22	Sao Jose do Rio Preto	Sequence obtained in the present study
EPI_ISL_18632334	2020-08-22	Sao Jose do Rio Preto	Sequence obtained in the present study
EPI_ISL_18632335	2020-08-22	Sao Jose do Rio Preto	Sequence obtained in the present study
EPI_ISL_18632336	2020-08-22	Sao Jose do Rio Preto	Sequence obtained in the present study
EPI_ISL_18632337	2020-08-22	Sao Jose do Rio Preto	Sequence obtained in the present study
EPI_ISL_18632338	2020-08-24	Sao Jose do Rio Preto	Sequence obtained in the present study
EPI_ISL_18632339	2020-08-24	Sao Jose do Rio Preto	Sequence obtained in the present study
EPI_ISL_18632340	2020-08-24	Sao Jose do Rio Preto	Sequence obtained in the present study
EPI_ISL_18632341	2020-08-24	Sao Jose do Rio Preto	Sequence obtained in the present study
EPI_ISL_18632342	2020-08-26	Sao Jose do Rio Preto	Sequence obtained in the present study
EPI_ISL_18632343	2020-08-26	Sao Jose do Rio Preto	Sequence obtained in the present study
EPI_ISL_18632344	2020-08-26	Sao Jose do Rio Preto	Sequence obtained in the present study
EPI_ISL_18637330	2020-08-26	Sao Jose do Rio Preto	Sequence obtained in the present study
EPI_ISL_18632345	2020-08-26	Sao Jose do Rio Preto	Sequence obtained in the present study
EPI_ISL_18632346	2020-08-28	Sao Jose do Rio Preto	Sequence obtained in the present study
EPI_ISL_18632347	2020-08-28	Sao Jose do Rio Preto	Sequence obtained in the present study
EPI_ISL_18632348	2020-08-28	Sao Jose do Rio Preto	Sequence obtained in the present study
EPI_ISL_18632349	2020-09-29	Sao Jose do Rio Preto	Sequence obtained in the present study
EPI_ISL_18632350	2020-09-29	Sao Jose do Rio Preto	Sequence obtained in the present study
EPI_ISL_18632351	2020-09-29	Sao Jose do Rio Preto	Sequence obtained in the present study
EPI_ISL_18632352	2020-08-31	Sao Jose do Rio Preto	Sequence obtained in the present study
EPI_ISL_18632353	2020-08-31	Sao Jose do Rio Preto	Sequence obtained in the present study
EPI_ISL_18632354	2020-08-31	Sao Jose do Rio Preto	Sequence obtained in the present study
EPI_ISL_18632355	2020-08-31	Sao Jose do Rio Preto	Sequence obtained in the present study
EPI_ISL_18632356	2020-08-31	Sao Jose do Rio Preto	Sequence obtained in the present study
EPI_ISL_18632357	2020-08-31	Sao Jose do Rio Preto	Sequence obtained in the present study
EPI_ISL_18632358	2020-08-31	Sao Jose do Rio Preto	Sequence obtained in the present study
EPI_ISL_18632359	2020-08-31	Sao Jose do Rio Preto	Sequence obtained in the present study
EPI_ISL_18632360	2020-08-31	Sao Jose do Rio Preto	Sequence obtained in the present study
EPI_ISL_18632361	2020-08-31	Sao Jose do Rio Preto	Sequence obtained in the present study
EPI_ISL_18632362	2020-08-31	Sao Jose do Rio Preto	Sequence obtained in the present study
EPI_ISL_18632363	2020-08-31	Sao Jose do Rio Preto	Sequence obtained in the present study
EPI_ISL_18632364	2020-08-31	Sao Jose do Rio Preto	Sequence obtained in the present study
EPI_ISL_18632365	2020-09-01	Sao Jose do Rio Preto	Sequence obtained in the present study
EPI_ISL_18632366	2020-09-01	Sao Jose do Rio Preto	Sequence obtained in the present study
EPI_ISL_18632367	2020-09-01	Sao Jose do Rio Preto	Sequence obtained in the present study
EPI_ISL_18632368	2020-09-01	Sao Jose do Rio Preto	Sequence obtained in the present study
EPI_ISL_18632369	2020-09-02	Sao Jose do Rio Preto	Sequence obtained in the present study
EPI_ISL_18632370	2020-09-03	Sao Jose do Rio Preto	Sequence obtained in the present study
EPI_ISL_18632371	2020-09-03	Sao Jose do Rio Preto	Sequence obtained in the present study
EPI_ISL_18632372	2020-09-03	Sao Jose do Rio Preto	Sequence obtained in the present study
EPI_ISL_18632374	2020-09-03	Sao Jose do Rio Preto	Sequence obtained in the present study
EPI_ISL_18632375	2020-09-17	Sao Jose do Rio Preto	Sequence obtained in the present study
EPI_ISL_18632376	2020-09-03	Sao Jose do Rio Preto	Sequence obtained in the present study
EPI_ISL_18632377	2020-09-05	Sao Jose do Rio Preto	Sequence obtained in the present study
EPI_ISL_18632378	2020-09-05	Sao Jose do Rio Preto	Sequence obtained in the present study
EPI_ISL_18632379	2020-09-05	Sao Jose do Rio Preto	Sequence obtained in the present study
EPI_ISL_18632380	2020-09-08	Sao Jose do Rio Preto	Sequence obtained in the present study
EPI_ISL_18632381	2020-09-07	Sao Jose do Rio Preto	Sequence obtained in the present study
EPI_ISL_18632382	2020-09-07	Sao Jose do Rio Preto	Sequence obtained in the present study
EPI_ISL_18632383	2020-09-07	Sao Jose do Rio Preto	Sequence obtained in the present study
EPI_ISL_18632384	2020-09-07	Sao Jose do Rio Preto	Sequence obtained in the present study
EPI_ISL_18632385	2020-09-07	Sao Jose do Rio Preto	Sequence obtained in the present study
EPI_ISL_18632386	2020-09-09	Sao Jose do Rio Preto	Sequence obtained in the present study
EPI_ISL_18632387	2020-09-08	Sao Jose do Rio Preto	Sequence obtained in the present study
EPI_ISL_18632388	2020-09-08	Sao Jose do Rio Preto	Sequence obtained in the present study
EPI_ISL_18632389	2020-09-08	Sao Jose do Rio Preto	Sequence obtained in the present study
EPI_ISL_18632390	2020-09-08	Sao Jose do Rio Preto	Sequence obtained in the present study
EPI_ISL_18632391	2020-09-08	Sao Jose do Rio Preto	Sequence obtained in the present study
EPI_ISL_18632392	2020-09-08	Sao Jose do Rio Preto	Sequence obtained in the present study
EPI_ISL_18632393	2020-09-08	Sao Jose do Rio Preto	Sequence obtained in the present study
EPI_ISL_18632394	2020-09-09	Sao Jose do Rio Preto	Sequence obtained in the present study
EPI_ISL_18632395	2020-09-09	Sao Jose do Rio Preto	Sequence obtained in the present study
EPI_ISL_18632396	2020-09-09	Sao Jose do Rio Preto	Sequence obtained in the present study
EPI_ISL_18632397	2020-09-09	Sao Jose do Rio Preto	Sequence obtained in the present study
EPI_ISL_18632398	2020-09-11	Sao Jose do Rio Preto	Sequence obtained in the present study
EPI_ISL_18632399	2020-09-11	Sao Jose do Rio Preto	Sequence obtained in the present study
EPI_ISL_18632400	2020-09-10	Sao Jose do Rio Preto	Sequence obtained in the present study
EPI_ISL_18632401	2020-09-11	Sao Jose do Rio Preto	Sequence obtained in the present study
EPI_ISL_18632402	2020-09-11	Sao Jose do Rio Preto	Sequence obtained in the present study
EPI_ISL_18632403	2020-09-13	Sao Jose do Rio Preto	Sequence obtained in the present study
EPI_ISL_18632404	2020-09-13	Sao Jose do Rio Preto	Sequence obtained in the present study
EPI_ISL_18632405	2020-09-12	Sao Jose do Rio Preto	Sequence obtained in the present study
EPI_ISL_18632406	2020-09-12	Sao Jose do Rio Preto	Sequence obtained in the present study
EPI_ISL_18632407	2020-09-12	Sao Jose do Rio Preto	Sequence obtained in the present study
EPI_ISL_18632408	2020-09-12	Sao Jose do Rio Preto	Sequence obtained in the present study
EPI_ISL_18632409	2020-09-13	Sao Jose do Rio Preto	Sequence obtained in the present study
EPI_ISL_18632410	2020-09-13	Sao Jose do Rio Preto	Sequence obtained in the present study
EPI_ISL_18632411	2020-09-13	Sao Jose do Rio Preto	Sequence obtained in the present study
EPI_ISL_18632412	2020-09-12	Sao Jose do Rio Preto	Sequence obtained in the present study
EPI_ISL_18632413	2020-09-12	Sao Jose do Rio Preto	Sequence obtained in the present study
EPI_ISL_18632414	2020-09-14	Sao Jose do Rio Preto	Sequence obtained in the present study
EPI_ISL_18632415	2020-09-14	Sao Jose do Rio Preto	Sequence obtained in the present study
EPI_ISL_18632416	2020-09-14	Sao Jose do Rio Preto	Sequence obtained in the present study
EPI_ISL_18632417	2020-09-14	Sao Jose do Rio Preto	Sequence obtained in the present study
EPI_ISL_18632418	2020-09-14	Sao Jose do Rio Preto	Sequence obtained in the present study
EPI_ISL_18632419	2020-09-14	Sao Jose do Rio Preto	Sequence obtained in the present study
EPI_ISL_18632420	2020-09-14	Sao Jose do Rio Preto	Sequence obtained in the present study
EPI_ISL_18632421	2020-09-16	Sao Jose do Rio Preto	Sequence obtained in the present study
EPI_ISL_18632422	2020-09-17	Sao Jose do Rio Preto	Sequence obtained in the present study
EPI_ISL_18632423	2020-09-17	Sao Jose do Rio Preto	Sequence obtained in the present study
EPI_ISL_18632424	2020-09-17	Sao Jose do Rio Preto	Sequence obtained in the present study
EPI_ISL_18632425	2020-09-18	Sao Jose do Rio Preto	Sequence obtained in the present study
EPI_ISL_18632426	2020-09-18	Sao Jose do Rio Preto	Sequence obtained in the present study
EPI_ISL_18632427	2020-09-19	Sao Jose do Rio Preto	Sequence obtained in the present study
EPI_ISL_18632428	2020-09-19	Sao Jose do Rio Preto	Sequence obtained in the present study
EPI_ISL_18632429	2020-09-20	Sao Jose do Rio Preto	Sequence obtained in the present study
EPI_ISL_18632430	2020-09-20	Sao Jose do Rio Preto	Sequence obtained in the present study
EPI_ISL_18632431	2020-09-20	Sao Jose do Rio Preto	Sequence obtained in the present study
EPI_ISL_18632432	2020-09-21	Sao Jose do Rio Preto	Sequence obtained in the present study
EPI_ISL_18632433	2020-09-21	Sao Jose do Rio Preto	Sequence obtained in the present study
EPI_ISL_18632434	2020-09-21	Sao Jose do Rio Preto	Sequence obtained in the present study
EPI_ISL_18632435	2020-09-21	Sao Jose do Rio Preto	Sequence obtained in the present study
EPI_ISL_18632436	2020-09-21	Sao Jose do Rio Preto	Sequence obtained in the present study
EPI_ISL_18632437	2020-09-21	Sao Jose do Rio Preto	Sequence obtained in the present study
EPI_ISL_18632438	2020-09-21	Sao Jose do Rio Preto	Sequence obtained in the present study
EPI_ISL_18632439	2020-09-21	Sao Jose do Rio Preto	Sequence obtained in the present study
EPI_ISL_18632440	2020-09-23	Sao Jose do Rio Preto	Sequence obtained in the present study
EPI_ISL_18632441	2020-09-22	Sao Jose do Rio Preto	Sequence obtained in the present study
EPI_ISL_18632442	2020-09-22	Sao Jose do Rio Preto	Sequence obtained in the present study
EPI_ISL_18632443	2020-09-22	Sao Jose do Rio Preto	Sequence obtained in the present study
EPI_ISL_18632444	2020-09-23	Sao Jose do Rio Preto	Sequence obtained in the present study
EPI_ISL_18632445	2020-09-24	Sao Jose do Rio Preto	Sequence obtained in the present study
EPI_ISL_18632446	2020-09-23	Sao Jose do Rio Preto	Sequence obtained in the present study
EPI_ISL_18632447	2020-09-23	Sao Jose do Rio Preto	Sequence obtained in the present study
EPI_ISL_18632448	2020-09-23	Sao Jose do Rio Preto	Sequence obtained in the present study
EPI_ISL_18632449	2020-09-23	Sao Jose do Rio Preto	Sequence obtained in the present study
EPI_ISL_18632450	2020-10-02	Sao Jose do Rio Preto	Sequence obtained in the present study
EPI_ISL_18632451	2020-10-02	Sao Jose do Rio Preto	Sequence obtained in the present study
EPI_ISL_18632452	2020-10-02	Sao Jose do Rio Preto	Sequence obtained in the present study
EPI_ISL_18632453	2020-10-05	Sao Jose do Rio Preto	Sequence obtained in the present study
EPI_ISL_18632454	2020-10-05	Sao Jose do Rio Preto	Sequence obtained in the present study
EPI_ISL_18632455	2020-10-05	Sao Jose do Rio Preto	Sequence obtained in the present study
EPI_ISL_18632456	2020-10-05	Sao Jose do Rio Preto	Sequence obtained in the present study
EPI_ISL_18632457	2020-10-05	Sao Jose do Rio Preto	Sequence obtained in the present study
EPI_ISL_18632458	2020-10-08	Sao Jose do Rio Preto	Sequence obtained in the present study
EPI_ISL_18632459	2020-10-05	Sao Jose do Rio Preto	Sequence obtained in the present study
EPI_ISL_18632460	2020-10-06	Sao Jose do Rio Preto	Sequence obtained in the present study
EPI_ISL_18632461	2020-10-07	Sao Jose do Rio Preto	Sequence obtained in the present study
EPI_ISL_18632462	2020-10-07	Sao Jose do Rio Preto	Sequence obtained in the present study
EPI_ISL_18632463	2020-10-07	Sao Jose do Rio Preto	Sequence obtained in the present study
EPI_ISL_18632464	2020-10-08	Sao Jose do Rio Preto	Sequence obtained in the present study
EPI_ISL_18632465	2020-10-08	Sao Jose do Rio Preto	Sequence obtained in the present study
EPI_ISL_18632466	2020-10-09	Sao Jose do Rio Preto	Sequence obtained in the present study
EPI_ISL_18632467	2020-10-09	Sao Jose do Rio Preto	Sequence obtained in the present study
EPI_ISL_18632468	2020-10-09	Sao Jose do Rio Preto	Sequence obtained in the present study
EPI_ISL_18632469	2020-10-09	Sao Jose do Rio Preto	Sequence obtained in the present study
EPI_ISL_18632470	2020-10-09	Sao Jose do Rio Preto	Sequence obtained in the present study
EPI_ISL_18632471	2020-10-11	Sao Jose do Rio Preto	Sequence obtained in the present study
EPI_ISL_18632472	2020-10-11	Sao Jose do Rio Preto	Sequence obtained in the present study
EPI_ISL_18632473	2020-10-12	Sao Jose do Rio Preto	Sequence obtained in the present study
EPI_ISL_18632474	2020-10-11	Sao Jose do Rio Preto	Sequence obtained in the present study
EPI_ISL_18632475	2020-10-11	Sao Jose do Rio Preto	Sequence obtained in the present study
EPI_ISL_18632476	2020-10-12	Sao Jose do Rio Preto	Sequence obtained in the present study
EPI_ISL_18632477	2020-10-12	Sao Jose do Rio Preto	Sequence obtained in the present study
EPI_ISL_18632478	2020-10-12	Sao Jose do Rio Preto	Sequence obtained in the present study
EPI_ISL_18632479	2020-10-12	Sao Jose do Rio Preto	Sequence obtained in the present study
EPI_ISL_18632480	2020-10-14	Sao Jose do Rio Preto	Sequence obtained in the present study
EPI_ISL_18632481	2020-10-13	Sao Jose do Rio Preto	Sequence obtained in the present study
EPI_ISL_18632482	2020-10-08	Sao Jose do Rio Preto	Sequence obtained in the present study
EPI_ISL_18632483	2020-10-13	Sao Jose do Rio Preto	Sequence obtained in the present study
EPI_ISL_18632484	2020-10-13	Sao Jose do Rio Preto	Sequence obtained in the present study
EPI_ISL_18632485	2020-10-13	Sao Jose do Rio Preto	Sequence obtained in the present study
EPI_ISL_18632486	2020-10-27	Sao Jose do Rio Preto	Sequence obtained in the present study
EPI_ISL_18632487	2020-10-13	Sao Jose do Rio Preto	Sequence obtained in the present study
EPI_ISL_18632488	2020-10-13	Sao Jose do Rio Preto	Sequence obtained in the present study
EPI_ISL_18632489	2020-10-15	Sao Jose do Rio Preto	Sequence obtained in the present study
EPI_ISL_18632490	2020-10-15	Sao Jose do Rio Preto	Sequence obtained in the present study
EPI_ISL_18632491	2020-10-15	Sao Jose do Rio Preto	Sequence obtained in the present study
EPI_ISL_18632492	2020-10-16	Sao Jose do Rio Preto	Sequence obtained in the present study
EPI_ISL_18632493	2020-10-16	Sao Jose do Rio Preto	Sequence obtained in the present study
EPI_ISL_18632494	2020-10-16	Sao Jose do Rio Preto	Sequence obtained in the present study
EPI_ISL_18632495	2020-10-17	Sao Jose do Rio Preto	Sequence obtained in the present study
EPI_ISL_18632496	2020-10-16	Sao Jose do Rio Preto	Sequence obtained in the present study
EPI_ISL_18632497	2020-10-18	Sao Jose do Rio Preto	Sequence obtained in the present study
EPI_ISL_18632498	2020-10-17	Sao Jose do Rio Preto	Sequence obtained in the present study
EPI_ISL_18632499	2020-10-17	Sao Jose do Rio Preto	Sequence obtained in the present study
EPI_ISL_18632500	2020-10-18	Sao Jose do Rio Preto	Sequence obtained in the present study
EPI_ISL_18632501	2020-10-20	Sao Jose do Rio Preto	Sequence obtained in the present study
EPI_ISL_18632502	2020-10-19	Sao Jose do Rio Preto	Sequence obtained in the present study
EPI_ISL_18632503	2020-10-19	Sao Jose do Rio Preto	Sequence obtained in the present study
EPI_ISL_18632504	2020-10-19	Sao Jose do Rio Preto	Sequence obtained in the present study
EPI_ISL_18632505	2020-10-19	Sao Jose do Rio Preto	Sequence obtained in the present study
EPI_ISL_18632506	2020-10-19	Sao Jose do Rio Preto	Sequence obtained in the present study
EPI_ISL_18632507	2020-10-20	Sao Jose do Rio Preto	Sequence obtained in the present study
EPI_ISL_18632508	2020-10-20	Sao Jose do Rio Preto	Sequence obtained in the present study
EPI_ISL_18632509	2020-10-20	Sao Jose do Rio Preto	Sequence obtained in the present study
EPI_ISL_18632510	2020-10-20	Sao Jose do Rio Preto	Sequence obtained in the present study
EPI_ISL_18632511	2020-10-21	Sao Jose do Rio Preto	Sequence obtained in the present study
EPI_ISL_18632512	2020-10-21	Sao Jose do Rio Preto	Sequence obtained in the present study
EPI_ISL_18632513	2020-10-21	Sao Jose do Rio Preto	Sequence obtained in the present study
EPI_ISL_18632514	2020-10-21	Sao Jose do Rio Preto	Sequence obtained in the present study
EPI_ISL_18637331	2020-10-23	Sao Jose do Rio Preto	Sequence obtained in the present study
EPI_ISL_18632515	2020-10-23	Sao Jose do Rio Preto	Sequence obtained in the present study
EPI_ISL_18632516	2020-10-23	Sao Jose do Rio Preto	Sequence obtained in the present study
EPI_ISL_18632517	2020-10-23	Sao Jose do Rio Preto	Sequence obtained in the present study
EPI_ISL_18632518	2020-10-23	Sao Jose do Rio Preto	Sequence obtained in the present study
EPI_ISL_18632519	2020-10-25	Sao Jose do Rio Preto	Sequence obtained in the present study
EPI_ISL_18632520	2020-10-27	Sao Jose do Rio Preto	Sequence obtained in the present study
EPI_ISL_18632521	2020-10-26	Sao Jose do Rio Preto	Sequence obtained in the present study
EPI_ISL_18632522	2020-10-26	Sao Jose do Rio Preto	Sequence obtained in the present study
EPI_ISL_18632523	2020-10-26	Sao Jose do Rio Preto	Sequence obtained in the present study
EPI_ISL_18632524	2020-10-26	Sao Jose do Rio Preto	Sequence obtained in the present study
EPI_ISL_18632525	2020-10-26	Sao Jose do Rio Preto	Sequence obtained in the present study
EPI_ISL_18632526	2020-10-26	Sao Jose do Rio Preto	Sequence obtained in the present study
EPI_ISL_18632527	2020-10-27	Sao Jose do Rio Preto	Sequence obtained in the present study
EPI_ISL_18632528	2020-10-27	Sao Jose do Rio Preto	Sequence obtained in the present study
EPI_ISL_18632530	2020-10-28	Sao Jose do Rio Preto	Sequence obtained in the present study
EPI_ISL_18632531	2020-10-29	Sao Jose do Rio Preto	Sequence obtained in the present study
EPI_ISL_18632532	2020-10-30	Sao Jose do Rio Preto	Sequence obtained in the present study
EPI_ISL_18632533	2020-10-30	Sao Jose do Rio Preto	Sequence obtained in the present study
EPI_ISL_18632534	2020-11-01	Sao Jose do Rio Preto	Sequence obtained in the present study
EPI_ISL_18632535	2020-11-01	Sao Jose do Rio Preto	Sequence obtained in the present study
EPI_ISL_18632536	2020-11-01	Sao Jose do Rio Preto	Sequence obtained in the present study
EPI_ISL_18632537	2020-11-02	Sao Jose do Rio Preto	Sequence obtained in the present study
EPI_ISL_18632538	2020-11-02	Sao Jose do Rio Preto	Sequence obtained in the present study
EPI_ISL_18632539	2020-11-03	Sao Jose do Rio Preto	Sequence obtained in the present study
EPI_ISL_18632540	2020-11-04	Sao Jose do Rio Preto	Sequence obtained in the present study
EPI_ISL_18632541	2020-11-04	Sao Jose do Rio Preto	Sequence obtained in the present study
EPI_ISL_18632542	2020-11-04	Sao Jose do Rio Preto	Sequence obtained in the present study
EPI_ISL_18632543	2020-11-04	Sao Jose do Rio Preto	Sequence obtained in the present study
EPI_ISL_18632544	2020-11-05	Sao Jose do Rio Preto	Sequence obtained in the present study
EPI_ISL_18632545	2020-11-17	Sao Jose do Rio Preto	Sequence obtained in the present study
EPI_ISL_18632546	2020-11-05	Sao Jose do Rio Preto	Sequence obtained in the present study
EPI_ISL_18632548	2020-11-11	Sao Jose do Rio Preto	Sequence obtained in the present study
EPI_ISL_18632549	2020-11-11	Sao Jose do Rio Preto	Sequence obtained in the present study
EPI_ISL_18632550	2020-11-11	Sao Jose do Rio Preto	Sequence obtained in the present study
EPI_ISL_18632551	2020-11-11	Sao Jose do Rio Preto	Sequence obtained in the present study
EPI_ISL_18632552	2020-11-11	Sao Jose do Rio Preto	Sequence obtained in the present study
EPI_ISL_18632553	2020-11-12	Sao Jose do Rio Preto	Sequence obtained in the present study
EPI_ISL_18632554	2020-11-12	Sao Jose do Rio Preto	Sequence obtained in the present study
EPI_ISL_18632555	2020-11-13	Sao Jose do Rio Preto	Sequence obtained in the present study
EPI_ISL_18632556	2020-11-13	Sao Jose do Rio Preto	Sequence obtained in the present study
EPI_ISL_18632557	2020-11-13	Sao Jose do Rio Preto	Sequence obtained in the present study
EPI_ISL_18632558	2020-11-15	Sao Jose do Rio Preto	Sequence obtained in the present study
EPI_ISL_18632559	2020-11-15	Sao Jose do Rio Preto	Sequence obtained in the present study
EPI_ISL_18632560	2020-11-14	Sao Jose do Rio Preto	Sequence obtained in the present study
EPI_ISL_18632561	2020-11-15	Sao Jose do Rio Preto	Sequence obtained in the present study
EPI_ISL_18632562	2020-11-15	Sao Jose do Rio Preto	Sequence obtained in the present study
EPI_ISL_18632563	2020-11-16	Sao Jose do Rio Preto	Sequence obtained in the present study
EPI_ISL_18632564	2020-11-16	Sao Jose do Rio Preto	Sequence obtained in the present study
EPI_ISL_18632565	2020-10-13	Sao Jose do Rio Preto	Sequence obtained in the present study
EPI_ISL_18632566	2020-11-16	Sao Jose do Rio Preto	Sequence obtained in the present study
EPI_ISL_18632567	2020-11-17	Sao Jose do Rio Preto	Sequence obtained in the present study
EPI_ISL_18632568	2020-11-17	Sao Jose do Rio Preto	Sequence obtained in the present study
EPI_ISL_18632569	2020-11-18	Sao Jose do Rio Preto	Sequence obtained in the present study
EPI_ISL_18632570	2020-11-18	Sao Jose do Rio Preto	Sequence obtained in the present study
EPI_ISL_18632571	2020-11-18	Sao Jose do Rio Preto	Sequence obtained in the present study
EPI_ISL_18632572	2020-11-18	Sao Jose do Rio Preto	Sequence obtained in the present study
EPI_ISL_18632573	2020-11-18	Sao Jose do Rio Preto	Sequence obtained in the present study
EPI_ISL_18632574	2020-11-18	Sao Jose do Rio Preto	Sequence obtained in the present study
EPI_ISL_18632575	2020-11-18	Sao Jose do Rio Preto	Sequence obtained in the present study
EPI_ISL_18632576	2020-11-18	Sao Jose do Rio Preto	Sequence obtained in the present study
EPI_ISL_18632577	2020-11-20	Sao Jose do Rio Preto	Sequence obtained in the present study
EPI_ISL_18632578	2020-11-20	Sao Jose do Rio Preto	Sequence obtained in the present study
EPI_ISL_18632579	2020-11-20	Sao Jose do Rio Preto	Sequence obtained in the present study
EPI_ISL_18632580	2020-11-20	Sao Jose do Rio Preto	Sequence obtained in the present study
EPI_ISL_18632581	2020-11-20	Sao Jose do Rio Preto	Sequence obtained in the present study
EPI_ISL_18632582	2020-11-20	Sao Jose do Rio Preto	Sequence obtained in the present study
EPI_ISL_18632584	2020-11-22	Sao Jose do Rio Preto	Sequence obtained in the present study
EPI_ISL_18632585	2020-11-21	Sao Jose do Rio Preto	Sequence obtained in the present study
EPI_ISL_18632586	2020-11-21	Sao Jose do Rio Preto	Sequence obtained in the present study
EPI_ISL_18632587	2020-11-22	Sao Jose do Rio Preto	Sequence obtained in the present study
EPI_ISL_18632588	2020-11-22	Sao Jose do Rio Preto	Sequence obtained in the present study
EPI_ISL_18632589	2020-11-23	Sao Jose do Rio Preto	Sequence obtained in the present study
EPI_ISL_18632590	2020-11-23	Sao Jose do Rio Preto	Sequence obtained in the present study
EPI_ISL_18632591	2020-11-23	Sao Jose do Rio Preto	Sequence obtained in the present study
EPI_ISL_18632592	2020-11-23	Sao Jose do Rio Preto	Sequence obtained in the present study
EPI_ISL_16224955	2020-08-14	Sao Jose do Rio Preto	-
EPI_ISL_2008936	2020-11-24	Sao Jose do Rio Preto	-
EPI_ISL_2008937	2020-12-31	Sao Jose do Rio Preto	-
EPI_ISL_2008942	2020-11-09	Sao Jose do Rio Preto	-
EPI_ISL_2008943	2020-11-09	Sao Jose do Rio Preto	-
EPI_ISL_2107299	2020-11-09	Sao Jose do Rio Preto	-
EPI_ISL_2107300	2020-11-24	Sao Jose do Rio Preto	-
EPI_ISL_2344289	2020-11-27	Sao Jose do Rio Preto	-
EPI_ISL_2344321	2020-11-16	Sao Jose do Rio Preto	-
EPI_ISL_2344382	2020-11-11	Sao Jose do Rio Preto	-
EPI_ISL_2544877	2020-11-09	Sao Jose do Rio Preto	-
EPI_ISL_2544878	2020-11-16	Sao Jose do Rio Preto	-
EPI_ISL_2544879	2020-11-16	Sao Jose do Rio Preto	-
EPI_ISL_2544880	2020-11-16	Sao Jose do Rio Preto	-
EPI_ISL_2544881	2020-11-16	Sao Jose do Rio Preto	-
EPI_ISL_2544882	2020-11-20	Sao Jose do Rio Preto	-
EPI_ISL_2544883	2020-11-20	Sao Jose do Rio Preto	-
EPI_ISL_2544884	2020-11-20	Sao Jose do Rio Preto	-
EPI_ISL_2544885	2020-11-20	Sao Jose do Rio Preto	-
EPI_ISL_2544886	2020-11-20	Sao Jose do Rio Preto	-
EPI_ISL_2544887	2020-11-20	Sao Jose do Rio Preto	-
EPI_ISL_2544888	2020-11-20	Sao Jose do Rio Preto	-
EPI_ISL_2544890	2020-11-21	Sao Jose do Rio Preto	-
EPI_ISL_2544892	2020-11-21	Sao Jose do Rio Preto	-
EPI_ISL_2544893	2020-11-24	Sao Jose do Rio Preto	-
EPI_ISL_2544895	2020-11-24	Sao Jose do Rio Preto	-
EPI_ISL_2544896	2020-11-24	Sao Jose do Rio Preto	-
EPI_ISL_2544897	2020-11-24	Sao Jose do Rio Preto	-
EPI_ISL_2544898	2020-11-24	Sao Jose do Rio Preto	-
EPI_ISL_3048947	2020-10-03	Sao Jose do Rio Preto	-
EPI_ISL_3048948	2020-10-05	Sao Jose do Rio Preto	-
EPI_ISL_3048949	2020-10-09	Sao Jose do Rio Preto	-
EPI_ISL_3048950	2020-10-10	Sao Jose do Rio Preto	-
EPI_ISL_3048951	2020-10-17	Sao Jose do Rio Preto	-
EPI_ISL_3048952	2020-10-17	Sao Jose do Rio Preto	-
EPI_ISL_3048953	2020-10-22	Sao Jose do Rio Preto	-
EPI_ISL_413016	2020-02-28	Sao Paulo	-
EPI_ISL_402124	2019-12-31	Wuhan	-
