# Supplementary material for: Spatiotemporal Dynamics of SARS-CoV-2 Variants During the First Year of the Pandemic Highlight the Earlier Emergence of the Zeta Variant of Interest in Brazil
Source: Pathogens. 2024 Dec 6;13(12):1069. doi: 10.3390/pathogens13121069 (PMC11728640; doi:10.3390/pathogens13121069)
Supplement: Supplementary file 1 [file pathogens-13-01069-s001.zip › Table_S3.xlsx]

## Sheet: Table_S3
Table S3. SARS-CoV-2 whole genome sequences generated in the present study and retrieved from the GISAID database (https://gisaid.org) used for phylogenetic and phylogeography analyses of B.1.1.28 lineage.
GISAID Accession ID	Collection date	Location	Observation
EPI_ISL_1040830	2020-10-02	Campo Grande	-
EPI_ISL_1040850	2020-07-22	Campo Grande	-
EPI_ISL_1060903	2020-11-16	Manaus	-
EPI_ISL_1060916	2020-11-06	Manaus	-
EPI_ISL_1068093	2020-09-01	Manaus	-
EPI_ISL_1068101	2020-10-08	Manaus	-
EPI_ISL_1068127	2020-11-04	Manaus	-
EPI_ISL_1068146	2020-12-09	Manaus	-
EPI_ISL_1068148	2020-12-11	Manaus	-
EPI_ISL_1068152	2020-12-23	Manaus	-
EPI_ISL_1068208	2020-07-24	Manaus	-
EPI_ISL_1068217	2020-05-19	Manaus	-
EPI_ISL_1117408	2020-06-02	Recife	-
EPI_ISL_1121329	2020-07-03	Campo Grande	-
EPI_ISL_1139054	2020-05-17	Campo Grande	-
EPI_ISL_1171620	2020-08-14	Sao Paulo	-
EPI_ISL_1213453	2020-12-04	Joao Pessoa	-
EPI_ISL_12173801	2020-07-23	Salvador	-
EPI_ISL_12173802	2020-08-03	Salvador	-
EPI_ISL_12173813	2020-07-05	Salvador	-
EPI_ISL_12173833	2020-08-17	Salvador	-
EPI_ISL_12173843	2020-07-14	Salvador	-
EPI_ISL_12173855	2020-07-17	Salvador	-
EPI_ISL_12173857	2020-08-05	Salvador	-
EPI_ISL_12173858	2020-11-23	Salvador	-
EPI_ISL_12838761	2020-07-13	Salvador	-
EPI_ISL_12838765	2020-08-11	Salvador	-
EPI_ISL_12838766	2020-08-21	Salvador	-
EPI_ISL_13017802	2020-07-09	Belo Horizonte	-
EPI_ISL_13131770	2020-12-03	Salvador	-
EPI_ISL_13131778	2020-12-04	Salvador	-
EPI_ISL_13229335	2020-08-18	Salvador	-
EPI_ISL_13229339	2020-09-14	Salvador	-
EPI_ISL_13229343	2020-07-13	Salvador	-
EPI_ISL_13229368	2020-07-20	Salvador	-
EPI_ISL_13229374	2020-08-12	Salvador	-
EPI_ISL_13229377	2020-07-17	Salvador	-
EPI_ISL_13229379	2020-10-02	Salvador	-
EPI_ISL_13229383	2020-07-16	Salvador	-
EPI_ISL_13229384	2020-07-16	Salvador	-
EPI_ISL_13229389	2020-07-08	Salvador	-
EPI_ISL_13497917	2020-09-05	Rio Branco	-
EPI_ISL_13497983	2020-09-08	Rio Branco	-
EPI_ISL_13497990	2020-09-05	Rio Branco	-
EPI_ISL_13498082	2020-11-21	Rio Branco	-
EPI_ISL_13498129	2020-07-18	Rio Branco	-
EPI_ISL_1469560	2020-08-02	Porto Alegre	-
EPI_ISL_1469604	2020-10-01	Porto Alegre	-
EPI_ISL_1469625	2020-07-22	Porto Alegre	-
EPI_ISL_1469692	2020-09-11	Porto Alegre	-
EPI_ISL_1469723	2020-11-05	Porto Alegre	-
EPI_ISL_1469748	2020-07-01	Porto Alegre	-
EPI_ISL_1469783	2020-08-24	Porto Alegre	-
EPI_ISL_1469845	2020-08-07	Porto Alegre	-
EPI_ISL_1494970	2020-12-11	Belo Horizonte	-
EPI_ISL_16224955	2020-08-14	Sao Jose do Rio Preto	-
EPI_ISL_1661251	2020-11-09	Manaus	-
EPI_ISL_17674964	2020-12-12	Belo Horizonte	-
EPI_ISL_2008937	2020-12-31	Sao Jose do Rio Preto	-
EPI_ISL_2107300	2020-11-24	Sao Jose do Rio Preto	-
EPI_ISL_2196360	2020-08-12	Florianopolis	-
EPI_ISL_2196362	2020-06-18	Curitiba	-
EPI_ISL_2245069	2020-12-06	Macapa	-
EPI_ISL_2249404	2020-11-24	Rio de Janeiro	-
EPI_ISL_2298865	2020-12-01	Manaus	-
EPI_ISL_2308469	2020-12-16	Maceio	-
EPI_ISL_2344233	2020-11-19	Curitiba	-
EPI_ISL_2344242	2020-11-17	Curitiba	-
EPI_ISL_2344244	2020-12-09	Curitiba	-
EPI_ISL_2344250	2020-11-10	Belo Horizonte	-
EPI_ISL_2344256	2020-10-23	Sao Paulo	-
EPI_ISL_2344263	2020-12-04	Sao Paulo	-
EPI_ISL_2344272	2020-11-19	Curitiba	-
EPI_ISL_2344382	2020-11-11	Sao Jose do Rio Preto	-
EPI_ISL_2344438	2020-12-01	Brasilia	-
EPI_ISL_2344439	2020-12-04	Sao Paulo	-
EPI_ISL_2344450	2020-09-17	Curitiba	-
EPI_ISL_2344454	2020-10-13	Porto Alegre	-
EPI_ISL_2344458	2020-11-09	Curitiba	-
EPI_ISL_2443595	2020-09-24	Rio de Janeiro	-
EPI_ISL_2443635	2020-11-11	Rio de Janeiro	-
EPI_ISL_2491693	2020-07-05	Salvador	-
EPI_ISL_2491723	2020-09-01	Salvador	-
EPI_ISL_2544878	2020-11-16	Sao Jose do Rio Preto	-
EPI_ISL_2544879	2020-11-16	Sao Jose do Rio Preto	-
EPI_ISL_2544880	2020-11-16	Sao Jose do Rio Preto	-
EPI_ISL_2544895	2020-11-24	Sao Jose do Rio Preto	-
EPI_ISL_2551528	2020-10-13	Belo Horizonte	-
EPI_ISL_2557400	2020-10-17	Rio de Janeiro	-
EPI_ISL_2603505	2020-09-22	Rio de Janeiro	-
EPI_ISL_2603512	2020-09-17	Rio de Janeiro	-
EPI_ISL_2603516	2020-08-21	Rio de Janeiro	-
EPI_ISL_2603517	2020-08-05	Rio de Janeiro	-
EPI_ISL_2603520	2020-07-01	Rio de Janeiro	-
EPI_ISL_2603526	2020-06-13	Porto Alegre	-
EPI_ISL_2614095	2020-10-21	Rio de Janeiro	-
EPI_ISL_2629608	2020-12-11	Rio de Janeiro	-
EPI_ISL_2629634	2020-12-18	Rio de Janeiro	-
EPI_ISL_2645549	2020-10-16	Vitoria	-
EPI_ISL_2645551	2020-10-20	Vitoria	-
EPI_ISL_2645637	2020-05-20	Maceio	-
EPI_ISL_2645638	2020-04-22	Maceio	-
EPI_ISL_2661819	2020-08-15	Porto Alegre	-
EPI_ISL_2661879	2020-11-21	Fortaleza	-
EPI_ISL_2677096	2020-06-01	Florianopolis	-
EPI_ISL_2677234	2020-12-16	Florianopolis	-
EPI_ISL_2677307	2020-09-21	Florianopolis	-
EPI_ISL_2731485	2020-08-11	Rio de Janeiro	-
EPI_ISL_2731503	2020-09-24	Rio de Janeiro	-
EPI_ISL_2758692	2020-07-10	Curitiba	-
EPI_ISL_2758769	2020-08-19	Curitiba	-
EPI_ISL_2758775	2020-08-09	Curitiba	-
EPI_ISL_2777371	2020-12-03	Manaus	-
EPI_ISL_2821285	2020-06-01	Recife	-
EPI_ISL_3048812	2020-08-18	Porto Alegre	-
EPI_ISL_3048949	2020-10-09	Sao Jose do Rio Preto	-
EPI_ISL_3048950	2020-10-10	Sao Jose do Rio Preto	-
EPI_ISL_3048952	2020-10-17	Sao Jose do Rio Preto	-
EPI_ISL_3061901	2020-09-23	Florianopolis	-
EPI_ISL_3190280	2020-10-06	Rio de Janeiro	-
EPI_ISL_3243093	2020-08-03	Rio de Janeiro	-
EPI_ISL_3243095	2020-04-08	Curitiba	-
EPI_ISL_3243102	2020-06-12	Curitiba	-
EPI_ISL_3356370	2020-10-06	Belem	-
EPI_ISL_3356371	2020-10-06	Belem	-
EPI_ISL_3434944	2020-10-23	Rio de Janeiro	-
EPI_ISL_3434945	2020-08-17	Rio de Janeiro	-
EPI_ISL_416036	2020-03-05	Sao Paulo	-
EPI_ISL_427292	2020-03-18	Maceio	-
EPI_ISL_4297852	2020-05-04	Sao Paulo	-
EPI_ISL_4297869	2020-05-15	Sao Paulo	-
EPI_ISL_4297870	2020-05-14	Sao Paulo	-
EPI_ISL_4297891	2020-04-07	Sao Paulo	-
EPI_ISL_4463732	2020-04-22	Sao Paulo	-
EPI_ISL_468315	2020-04-12	Sao Paulo	-
EPI_ISL_468321	2020-04-22	Sao Paulo	-
EPI_ISL_471545	2020-03-22	Sao Paulo	-
EPI_ISL_500483	2020-04-08	Recife	-
EPI_ISL_502875	2020-06-24	Recife	-
EPI_ISL_515524	2020-04-01	Sao Paulo	-
EPI_ISL_515529	2020-03-24	Sao Paulo	-
EPI_ISL_515547	2020-03-20	Sao Paulo	-
EPI_ISL_515553	2020-04-16	Sao Paulo	-
EPI_ISL_515566	2020-04-23	Sao Paulo	-
EPI_ISL_523957	2020-04-04	Sao Paulo	-
EPI_ISL_523965	2020-03-19	Sao Paulo	-
EPI_ISL_523980	2020-04-02	Sao Paulo	-
EPI_ISL_523981	2020-04-10	Sao Paulo	-
EPI_ISL_524465	2020-04-17	Sao Paulo	-
EPI_ISL_534319	2020-05-06	Sao Paulo	-
EPI_ISL_541355	2020-04-13	Rio de Janeiro	-
EPI_ISL_541359	2020-04-20	Rio de Janeiro	-
EPI_ISL_541386	2020-04-24	Aracaju	-
EPI_ISL_572371	2020-05-06	Recife	-
EPI_ISL_574577	2020-04-16	Sao Paulo	-
EPI_ISL_574579	2020-04-24	Sao Paulo	-
EPI_ISL_574580	2020-04-20	Sao Paulo	-
EPI_ISL_583501	2020-07-08	Sao Paulo	-
EPI_ISL_603037	2020-07-20	Sao Paulo	-
EPI_ISL_6633655	2020-07-15	Campo Grande	-
EPI_ISL_6633718	2020-08-21	Campo Grande	-
EPI_ISL_6633735	2020-05-27	Campo Grande	-
EPI_ISL_6633758	2020-07-22	Campo Grande	-
EPI_ISL_6854857	2020-03-20	Sao Paulo	-
EPI_ISL_693196	2020-05-02	Sao Paulo	-
EPI_ISL_693203	2020-04-21	Sao Paulo	-
EPI_ISL_693232	2020-05-30	Sao Paulo	-
EPI_ISL_693236	2020-07-02	Sao Paulo	-
EPI_ISL_717810	2020-04-14	Rio de Janeiro	-
EPI_ISL_717811	2020-04-16	Rio de Janeiro	-
EPI_ISL_717812	2020-06-01	Rio de Janeiro	-
EPI_ISL_717813	2020-06-01	Rio de Janeiro	-
EPI_ISL_717815	2020-09-03	Rio de Janeiro	-
EPI_ISL_717818	2020-10-08	Rio de Janeiro	-
EPI_ISL_729854	2020-08-14	Porto Alegre	-
EPI_ISL_729861	2020-08-16	Porto Alegre	-
EPI_ISL_735398	2020-07-09	Sao Paulo	-
EPI_ISL_735399	2020-04-06	Sao Paulo	-
EPI_ISL_735412	2020-06-15	Sao Paulo	-
EPI_ISL_735413	2020-06-17	Sao Paulo	-
EPI_ISL_735428	2020-07-02	Sao Paulo	-
EPI_ISL_735429	2020-07-01	Sao Paulo	-
EPI_ISL_735431	2020-07-02	Sao Paulo	-
EPI_ISL_7743948	2020-07-22	Florianopolis	-
EPI_ISL_7743949	2020-06-23	Florianopolis	-
EPI_ISL_7743963	2020-06-19	Florianopolis	-
EPI_ISL_7743964	2020-07-14	Florianopolis	-
EPI_ISL_7743965	2020-07-16	Florianopolis	-
EPI_ISL_792114	2020-05-03	Sao Paulo	-
EPI_ISL_8005116	2020-07-12	Curitiba	-
EPI_ISL_8005121	2020-07-21	Curitiba	-
EPI_ISL_8005134	2020-08-15	Curitiba	-
EPI_ISL_8005148	2020-09-24	Curitiba	-
EPI_ISL_8005443	2020-07-01	Curitiba	-
EPI_ISL_8005446	2020-07-09	Curitiba	-
EPI_ISL_8005448	2020-08-16	Curitiba	-
EPI_ISL_8005451	2020-09-08	Curitiba	-
EPI_ISL_8005454	2020-09-16	Curitiba	-
EPI_ISL_801386	2020-09-24	Manaus	-
EPI_ISL_801390	2020-10-23	Manaus	-
EPI_ISL_801396	2020-11-12	Manaus	-
EPI_ISL_833152	2020-03-23	Sao Paulo	-
EPI_ISL_861630	2020-04-18	Sao Paulo	-
EPI_ISL_861631	2020-04-19	Sao Paulo	-
EPI_ISL_861632	2020-04-18	Sao Paulo	-
EPI_ISL_861639	2020-04-23	Sao Paulo	-
EPI_ISL_861640	2020-04-20	Sao Paulo	-
EPI_ISL_861644	2020-05-05	Sao Paulo	-
EPI_ISL_861645	2020-05-07	Sao Paulo	-
EPI_ISL_861646	2020-05-21	Sao Paulo	-
EPI_ISL_861652	2020-05-09	Sao Paulo	-
EPI_ISL_861655	2020-05-12	Sao Paulo	-
EPI_ISL_861682	2020-12-20	Sao Paulo	-
EPI_ISL_906065	2020-04-17	Sao Paulo	-
EPI_ISL_943979	2020-10-10	Palmas	-
EPI_ISL_9571649	2020-08-17	Rio de Janeiro	-
EPI_ISL_9571727	2020-07-03	Rio de Janeiro	-
EPI_ISL_9754646	2020-09-18	Rio de Janeiro	-
EPI_ISL_9754674	2020-09-21	Rio de Janeiro	-
EPI_ISL_977474	2020-08-14	Sao Paulo	-
EPI_ISL_977483	2020-08-08	Sao Paulo	-
EPI_ISL_984242	2020-08-13	Sao Paulo	-
EPI_ISL_984245	2020-08-17	Sao Paulo	-
EPI_ISL_985175	2020-08-17	Sao Paulo	-
EPI_ISL_18631974	2020-03-30	Sao Jose do Rio Preto	Sequence obtained in the present study
EPI_ISL_18631976	2020-04-06	Sao Jose do Rio Preto	Sequence obtained in the present study
EPI_ISL_18631977	2020-04-13	Sao Jose do Rio Preto	Sequence obtained in the present study
EPI_ISL_18631983	2020-04-23	Sao Jose do Rio Preto	Sequence obtained in the present study
EPI_ISL_18631984	2020-04-27	Sao Jose do Rio Preto	Sequence obtained in the present study
EPI_ISL_18631985	2020-04-27	Sao Jose do Rio Preto	Sequence obtained in the present study
EPI_ISL_18631988	2020-04-28	Sao Jose do Rio Preto	Sequence obtained in the present study
EPI_ISL_18631997	2020-04-30	Sao Jose do Rio Preto	Sequence obtained in the present study
EPI_ISL_18632001	2020-05-08	Sao Jose do Rio Preto	Sequence obtained in the present study
EPI_ISL_18632002	2020-05-07	Sao Jose do Rio Preto	Sequence obtained in the present study
EPI_ISL_18632007	2020-05-07	Sao Jose do Rio Preto	Sequence obtained in the present study
EPI_ISL_18632010	2020-05-10	Sao Jose do Rio Preto	Sequence obtained in the present study
EPI_ISL_18632011	2020-05-10	Sao Jose do Rio Preto	Sequence obtained in the present study
EPI_ISL_18632013	2020-05-11	Sao Jose do Rio Preto	Sequence obtained in the present study
EPI_ISL_18632015	2020-05-15	Sao Jose do Rio Preto	Sequence obtained in the present study
EPI_ISL_18632016	2020-05-15	Sao Jose do Rio Preto	Sequence obtained in the present study
EPI_ISL_18632017	2020-05-15	Sao Jose do Rio Preto	Sequence obtained in the present study
EPI_ISL_18632019	2020-05-19	Sao Jose do Rio Preto	Sequence obtained in the present study
EPI_ISL_18632021	2020-05-18	Sao Jose do Rio Preto	Sequence obtained in the present study
EPI_ISL_18632022	2020-05-19	Sao Jose do Rio Preto	Sequence obtained in the present study
EPI_ISL_18632023	2020-05-19	Sao Jose do Rio Preto	Sequence obtained in the present study
EPI_ISL_18632024	2020-05-19	Sao Jose do Rio Preto	Sequence obtained in the present study
EPI_ISL_18632025	2020-05-19	Sao Jose do Rio Preto	Sequence obtained in the present study
EPI_ISL_18632028	2020-05-21	Sao Jose do Rio Preto	Sequence obtained in the present study
EPI_ISL_18632029	2020-05-21	Sao Jose do Rio Preto	Sequence obtained in the present study
EPI_ISL_18632030	2020-05-21	Sao Jose do Rio Preto	Sequence obtained in the present study
EPI_ISL_18632031	2020-05-21	Sao Jose do Rio Preto	Sequence obtained in the present study
EPI_ISL_18632032	2020-05-30	Sao Jose do Rio Preto	Sequence obtained in the present study
EPI_ISL_18632033	2020-05-30	Sao Jose do Rio Preto	Sequence obtained in the present study
EPI_ISL_18632034	2020-06-01	Sao Jose do Rio Preto	Sequence obtained in the present study
EPI_ISL_18632036	2020-06-02	Sao Jose do Rio Preto	Sequence obtained in the present study
EPI_ISL_18632037	2020-06-02	Sao Jose do Rio Preto	Sequence obtained in the present study
EPI_ISL_18632038	2020-06-02	Sao Jose do Rio Preto	Sequence obtained in the present study
EPI_ISL_18632039	2020-06-03	Sao Jose do Rio Preto	Sequence obtained in the present study
EPI_ISL_18632040	2020-06-02	Sao Jose do Rio Preto	Sequence obtained in the present study
EPI_ISL_18632041	2020-06-03	Sao Jose do Rio Preto	Sequence obtained in the present study
EPI_ISL_18632042	2020-06-01	Sao Jose do Rio Preto	Sequence obtained in the present study
EPI_ISL_18632043	2020-06-04	Sao Jose do Rio Preto	Sequence obtained in the present study
EPI_ISL_18632044	2020-06-04	Sao Jose do Rio Preto	Sequence obtained in the present study
EPI_ISL_18632045	2020-06-04	Sao Jose do Rio Preto	Sequence obtained in the present study
EPI_ISL_18632046	2020-06-06	Sao Jose do Rio Preto	Sequence obtained in the present study
EPI_ISL_18632048	2020-06-07	Sao Jose do Rio Preto	Sequence obtained in the present study
EPI_ISL_18632049	2020-06-07	Sao Jose do Rio Preto	Sequence obtained in the present study
EPI_ISL_18632050	2020-06-07	Sao Jose do Rio Preto	Sequence obtained in the present study
EPI_ISL_18632051	2020-06-07	Sao Jose do Rio Preto	Sequence obtained in the present study
EPI_ISL_18632053	2020-06-08	Sao Jose do Rio Preto	Sequence obtained in the present study
EPI_ISL_18632054	2020-06-08	Sao Jose do Rio Preto	Sequence obtained in the present study
EPI_ISL_18632057	2020-06-08	Sao Jose do Rio Preto	Sequence obtained in the present study
EPI_ISL_18632058	2020-06-08	Sao Jose do Rio Preto	Sequence obtained in the present study
EPI_ISL_18632059	2020-06-08	Sao Jose do Rio Preto	Sequence obtained in the present study
EPI_ISL_18632061	2020-06-08	Sao Jose do Rio Preto	Sequence obtained in the present study
EPI_ISL_18632062	2020-06-08	Sao Jose do Rio Preto	Sequence obtained in the present study
EPI_ISL_18632063	2020-06-09	Sao Jose do Rio Preto	Sequence obtained in the present study
EPI_ISL_18632064	2020-06-08	Sao Jose do Rio Preto	Sequence obtained in the present study
EPI_ISL_18632065	2020-06-08	Sao Jose do Rio Preto	Sequence obtained in the present study
EPI_ISL_18632066	2020-06-09	Sao Jose do Rio Preto	Sequence obtained in the present study
EPI_ISL_18632070	2020-06-09	Sao Jose do Rio Preto	Sequence obtained in the present study
EPI_ISL_18632071	2020-06-10	Sao Jose do Rio Preto	Sequence obtained in the present study
EPI_ISL_18632072	2020-06-10	Sao Jose do Rio Preto	Sequence obtained in the present study
EPI_ISL_18632073	2020-06-16	Sao Jose do Rio Preto	Sequence obtained in the present study
EPI_ISL_18632074	2020-06-11	Sao Jose do Rio Preto	Sequence obtained in the present study
EPI_ISL_18632075	2020-06-11	Sao Jose do Rio Preto	Sequence obtained in the present study
EPI_ISL_18632077	2020-06-11	Sao Jose do Rio Preto	Sequence obtained in the present study
EPI_ISL_18632080	2020-06-12	Sao Jose do Rio Preto	Sequence obtained in the present study
EPI_ISL_18632081	2020-06-12	Sao Jose do Rio Preto	Sequence obtained in the present study
EPI_ISL_18632082	2020-06-13	Sao Jose do Rio Preto	Sequence obtained in the present study
EPI_ISL_18632083	2020-06-15	Sao Jose do Rio Preto	Sequence obtained in the present study
EPI_ISL_18632084	2020-06-14	Sao Jose do Rio Preto	Sequence obtained in the present study
EPI_ISL_18632085	2020-06-14	Sao Jose do Rio Preto	Sequence obtained in the present study
EPI_ISL_18632088	2020-06-15	Sao Jose do Rio Preto	Sequence obtained in the present study
EPI_ISL_18632089	2020-06-15	Sao Jose do Rio Preto	Sequence obtained in the present study
EPI_ISL_18632090	2020-06-16	Sao Jose do Rio Preto	Sequence obtained in the present study
EPI_ISL_18632092	2020-06-16	Sao Jose do Rio Preto	Sequence obtained in the present study
EPI_ISL_18632093	2020-06-17	Sao Jose do Rio Preto	Sequence obtained in the present study
EPI_ISL_18632096	2020-06-17	Sao Jose do Rio Preto	Sequence obtained in the present study
EPI_ISL_18632097	2020-06-17	Sao Jose do Rio Preto	Sequence obtained in the present study
EPI_ISL_18632098	2020-06-17	Sao Jose do Rio Preto	Sequence obtained in the present study
EPI_ISL_18632099	2020-06-17	Sao Jose do Rio Preto	Sequence obtained in the present study
EPI_ISL_18632100	2020-06-18	Sao Jose do Rio Preto	Sequence obtained in the present study
EPI_ISL_18632101	2020-06-18	Sao Jose do Rio Preto	Sequence obtained in the present study
EPI_ISL_18632102	2020-06-18	Sao Jose do Rio Preto	Sequence obtained in the present study
EPI_ISL_18632103	2020-06-18	Sao Jose do Rio Preto	Sequence obtained in the present study
EPI_ISL_18632104	2020-06-18	Sao Jose do Rio Preto	Sequence obtained in the present study
EPI_ISL_18632105	2020-06-18	Sao Jose do Rio Preto	Sequence obtained in the present study
EPI_ISL_18632106	2020-06-18	Sao Jose do Rio Preto	Sequence obtained in the present study
EPI_ISL_18632107	2020-06-18	Sao Jose do Rio Preto	Sequence obtained in the present study
EPI_ISL_18632108	2020-06-19	Sao Jose do Rio Preto	Sequence obtained in the present study
EPI_ISL_18632109	2020-06-20	Sao Jose do Rio Preto	Sequence obtained in the present study
EPI_ISL_18632110	2020-06-20	Sao Jose do Rio Preto	Sequence obtained in the present study
EPI_ISL_18632112	2020-06-19	Sao Jose do Rio Preto	Sequence obtained in the present study
EPI_ISL_18632114	2020-06-19	Sao Jose do Rio Preto	Sequence obtained in the present study
EPI_ISL_18632115	2020-06-21	Sao Jose do Rio Preto	Sequence obtained in the present study
EPI_ISL_18632116	2020-06-20	Sao Jose do Rio Preto	Sequence obtained in the present study
EPI_ISL_18632117	2020-06-20	Sao Jose do Rio Preto	Sequence obtained in the present study
EPI_ISL_18632118	2020-06-22	Sao Jose do Rio Preto	Sequence obtained in the present study
EPI_ISL_18632120	2020-06-22	Sao Jose do Rio Preto	Sequence obtained in the present study
EPI_ISL_18632121	2020-06-22	Sao Jose do Rio Preto	Sequence obtained in the present study
EPI_ISL_18632122	2020-06-22	Sao Jose do Rio Preto	Sequence obtained in the present study
EPI_ISL_18632124	2020-06-22	Sao Jose do Rio Preto	Sequence obtained in the present study
EPI_ISL_18632125	2020-06-22	Sao Jose do Rio Preto	Sequence obtained in the present study
EPI_ISL_18632128	2020-06-23	Sao Jose do Rio Preto	Sequence obtained in the present study
EPI_ISL_18632130	2020-06-23	Sao Jose do Rio Preto	Sequence obtained in the present study
EPI_ISL_18632131	2020-06-23	Sao Jose do Rio Preto	Sequence obtained in the present study
EPI_ISL_18632133	2020-06-23	Sao Jose do Rio Preto	Sequence obtained in the present study
EPI_ISL_18632134	2020-08-06	Sao Jose do Rio Preto	Sequence obtained in the present study
EPI_ISL_18632135	2020-06-24	Sao Jose do Rio Preto	Sequence obtained in the present study
EPI_ISL_18632136	2020-06-24	Sao Jose do Rio Preto	Sequence obtained in the present study
EPI_ISL_18632137	2020-06-24	Sao Jose do Rio Preto	Sequence obtained in the present study
EPI_ISL_18632138	2020-06-24	Sao Jose do Rio Preto	Sequence obtained in the present study
EPI_ISL_18632141	2020-06-24	Sao Jose do Rio Preto	Sequence obtained in the present study
EPI_ISL_18632142	2020-06-25	Sao Jose do Rio Preto	Sequence obtained in the present study
EPI_ISL_18632143	2020-06-25	Sao Jose do Rio Preto	Sequence obtained in the present study
EPI_ISL_18632144	2020-06-25	Sao Jose do Rio Preto	Sequence obtained in the present study
EPI_ISL_18632145	2020-06-26	Sao Jose do Rio Preto	Sequence obtained in the present study
EPI_ISL_18632147	2020-06-25	Sao Jose do Rio Preto	Sequence obtained in the present study
EPI_ISL_18632148	2020-06-25	Sao Jose do Rio Preto	Sequence obtained in the present study
EPI_ISL_18632149	2020-06-25	Sao Jose do Rio Preto	Sequence obtained in the present study
EPI_ISL_18632151	2020-06-26	Sao Jose do Rio Preto	Sequence obtained in the present study
EPI_ISL_18632152	2020-06-26	Sao Jose do Rio Preto	Sequence obtained in the present study
EPI_ISL_18632153	2020-06-26	Sao Jose do Rio Preto	Sequence obtained in the present study
EPI_ISL_18632156	2020-06-28	Sao Jose do Rio Preto	Sequence obtained in the present study
EPI_ISL_18632157	2020-06-28	Sao Jose do Rio Preto	Sequence obtained in the present study
EPI_ISL_18632158	2020-06-28	Sao Jose do Rio Preto	Sequence obtained in the present study
EPI_ISL_18632159	2020-06-27	Sao Jose do Rio Preto	Sequence obtained in the present study
EPI_ISL_18632160	2020-06-28	Sao Jose do Rio Preto	Sequence obtained in the present study
EPI_ISL_18632163	2020-06-28	Sao Jose do Rio Preto	Sequence obtained in the present study
EPI_ISL_18632164	2020-06-28	Sao Jose do Rio Preto	Sequence obtained in the present study
EPI_ISL_18632165	2020-06-27	Sao Jose do Rio Preto	Sequence obtained in the present study
EPI_ISL_18632167	2020-06-27	Sao Jose do Rio Preto	Sequence obtained in the present study
EPI_ISL_18632169	2020-06-27	Sao Jose do Rio Preto	Sequence obtained in the present study
EPI_ISL_18632170	2020-06-29	Sao Jose do Rio Preto	Sequence obtained in the present study
EPI_ISL_18632172	2020-06-29	Sao Jose do Rio Preto	Sequence obtained in the present study
EPI_ISL_18632173	2020-06-30	Sao Jose do Rio Preto	Sequence obtained in the present study
EPI_ISL_18632175	2020-06-29	Sao Jose do Rio Preto	Sequence obtained in the present study
EPI_ISL_18637328	2020-06-29	Sao Jose do Rio Preto	Sequence obtained in the present study
EPI_ISL_18632176	2020-07-01	Sao Jose do Rio Preto	Sequence obtained in the present study
EPI_ISL_18632177	2020-07-01	Sao Jose do Rio Preto	Sequence obtained in the present study
EPI_ISL_18632178	2020-07-01	Sao Jose do Rio Preto	Sequence obtained in the present study
EPI_ISL_18632179	2020-07-01	Sao Jose do Rio Preto	Sequence obtained in the present study
EPI_ISL_18632180	2020-07-01	Sao Jose do Rio Preto	Sequence obtained in the present study
EPI_ISL_18632181	2020-07-02	Sao Jose do Rio Preto	Sequence obtained in the present study
EPI_ISL_18632182	2020-07-05	Sao Jose do Rio Preto	Sequence obtained in the present study
EPI_ISL_18632183	2020-07-06	Sao Jose do Rio Preto	Sequence obtained in the present study
EPI_ISL_18632185	2020-07-06	Sao Jose do Rio Preto	Sequence obtained in the present study
EPI_ISL_18632186	2020-07-06	Sao Jose do Rio Preto	Sequence obtained in the present study
EPI_ISL_18632187	2020-07-06	Sao Jose do Rio Preto	Sequence obtained in the present study
EPI_ISL_18632189	2020-07-08	Sao Jose do Rio Preto	Sequence obtained in the present study
EPI_ISL_18632190	2020-07-08	Sao Jose do Rio Preto	Sequence obtained in the present study
EPI_ISL_18632191	2020-07-08	Sao Jose do Rio Preto	Sequence obtained in the present study
EPI_ISL_18632193	2020-07-09	Sao Jose do Rio Preto	Sequence obtained in the present study
EPI_ISL_18632200	2020-07-12	Sao Jose do Rio Preto	Sequence obtained in the present study
EPI_ISL_18632202	2020-07-11	Sao Jose do Rio Preto	Sequence obtained in the present study
EPI_ISL_18632203	2020-07-13	Sao Jose do Rio Preto	Sequence obtained in the present study
EPI_ISL_18632204	2020-07-13	Sao Jose do Rio Preto	Sequence obtained in the present study
EPI_ISL_18632206	2020-07-13	Sao Jose do Rio Preto	Sequence obtained in the present study
EPI_ISL_18632207	2020-07-08	Sao Jose do Rio Preto	Sequence obtained in the present study
EPI_ISL_18632209	2020-07-13	Sao Jose do Rio Preto	Sequence obtained in the present study
EPI_ISL_18632210	2020-07-13	Sao Jose do Rio Preto	Sequence obtained in the present study
EPI_ISL_18632211	2020-07-15	Sao Jose do Rio Preto	Sequence obtained in the present study
EPI_ISL_18632212	2020-07-12	Sao Jose do Rio Preto	Sequence obtained in the present study
EPI_ISL_18632213	2020-07-14	Sao Jose do Rio Preto	Sequence obtained in the present study
EPI_ISL_18632214	2020-07-14	Sao Jose do Rio Preto	Sequence obtained in the present study
EPI_ISL_18632217	2020-07-15	Sao Jose do Rio Preto	Sequence obtained in the present study
EPI_ISL_18632220	2020-07-16	Sao Jose do Rio Preto	Sequence obtained in the present study
EPI_ISL_18632221	2020-07-16	Sao Jose do Rio Preto	Sequence obtained in the present study
EPI_ISL_18632222	2020-07-17	Sao Jose do Rio Preto	Sequence obtained in the present study
EPI_ISL_18632223	2020-07-19	Sao Jose do Rio Preto	Sequence obtained in the present study
EPI_ISL_18632224	2020-07-20	Sao Jose do Rio Preto	Sequence obtained in the present study
EPI_ISL_18632225	2020-07-20	Sao Jose do Rio Preto	Sequence obtained in the present study
EPI_ISL_18632226	2020-07-20	Sao Jose do Rio Preto	Sequence obtained in the present study
EPI_ISL_18632227	2020-07-20	Sao Jose do Rio Preto	Sequence obtained in the present study
EPI_ISL_18632228	2020-07-20	Sao Jose do Rio Preto	Sequence obtained in the present study
EPI_ISL_18632229	2020-07-20	Sao Jose do Rio Preto	Sequence obtained in the present study
EPI_ISL_18632230	2020-07-20	Sao Jose do Rio Preto	Sequence obtained in the present study
EPI_ISL_18632231	2020-07-21	Sao Jose do Rio Preto	Sequence obtained in the present study
EPI_ISL_18632233	2020-07-21	Sao Jose do Rio Preto	Sequence obtained in the present study
EPI_ISL_18632235	2020-07-21	Sao Jose do Rio Preto	Sequence obtained in the present study
EPI_ISL_18632236	2020-07-21	Sao Jose do Rio Preto	Sequence obtained in the present study
EPI_ISL_18632238	2020-07-22	Sao Jose do Rio Preto	Sequence obtained in the present study
EPI_ISL_18632243	2020-07-24	Sao Jose do Rio Preto	Sequence obtained in the present study
EPI_ISL_18632245	2020-07-26	Sao Jose do Rio Preto	Sequence obtained in the present study
EPI_ISL_18632248	2020-07-26	Sao Jose do Rio Preto	Sequence obtained in the present study
EPI_ISL_18632250	2020-07-28	Sao Jose do Rio Preto	Sequence obtained in the present study
EPI_ISL_18632254	2020-07-29	Sao Jose do Rio Preto	Sequence obtained in the present study
EPI_ISL_18632258	2020-07-29	Sao Jose do Rio Preto	Sequence obtained in the present study
EPI_ISL_18632259	2020-07-29	Sao Jose do Rio Preto	Sequence obtained in the present study
EPI_ISL_18632261	2020-08-02	Sao Jose do Rio Preto	Sequence obtained in the present study
EPI_ISL_18632262	2020-08-02	Sao Jose do Rio Preto	Sequence obtained in the present study
EPI_ISL_18632264	2020-08-03	Sao Jose do Rio Preto	Sequence obtained in the present study
EPI_ISL_18632266	2020-08-04	Sao Jose do Rio Preto	Sequence obtained in the present study
EPI_ISL_18632268	2020-08-03	Sao Jose do Rio Preto	Sequence obtained in the present study
EPI_ISL_18632269	2020-08-04	Sao Jose do Rio Preto	Sequence obtained in the present study
EPI_ISL_18632270	2020-07-31	Sao Jose do Rio Preto	Sequence obtained in the present study
EPI_ISL_18632273	2020-08-05	Sao Jose do Rio Preto	Sequence obtained in the present study
EPI_ISL_18632274	2020-08-05	Sao Jose do Rio Preto	Sequence obtained in the present study
EPI_ISL_18632275	2020-08-05	Sao Jose do Rio Preto	Sequence obtained in the present study
EPI_ISL_18632276	2020-08-06	Sao Jose do Rio Preto	Sequence obtained in the present study
EPI_ISL_18632277	2020-08-06	Sao Jose do Rio Preto	Sequence obtained in the present study
EPI_ISL_18632278	2020-08-06	Sao Jose do Rio Preto	Sequence obtained in the present study
EPI_ISL_18632279	2020-08-07	Sao Jose do Rio Preto	Sequence obtained in the present study
EPI_ISL_18632280	2020-08-07	Sao Jose do Rio Preto	Sequence obtained in the present study
EPI_ISL_18632286	2020-08-10	Sao Jose do Rio Preto	Sequence obtained in the present study
EPI_ISL_18632289	2020-08-10	Sao Jose do Rio Preto	Sequence obtained in the present study
EPI_ISL_18632290	2020-08-11	Sao Jose do Rio Preto	Sequence obtained in the present study
EPI_ISL_18632291	2020-08-12	Sao Jose do Rio Preto	Sequence obtained in the present study
EPI_ISL_18632292	2020-08-12	Sao Jose do Rio Preto	Sequence obtained in the present study
EPI_ISL_18632293	2020-08-12	Sao Jose do Rio Preto	Sequence obtained in the present study
EPI_ISL_18632296	2020-08-13	Sao Jose do Rio Preto	Sequence obtained in the present study
EPI_ISL_18632297	2020-08-13	Sao Jose do Rio Preto	Sequence obtained in the present study
EPI_ISL_18632299	2020-08-17	Sao Jose do Rio Preto	Sequence obtained in the present study
EPI_ISL_18632301	2020-08-17	Sao Jose do Rio Preto	Sequence obtained in the present study
EPI_ISL_18632302	2020-08-17	Sao Jose do Rio Preto	Sequence obtained in the present study
EPI_ISL_18632303	2020-08-17	Sao Jose do Rio Preto	Sequence obtained in the present study
EPI_ISL_18632304	2020-08-18	Sao Jose do Rio Preto	Sequence obtained in the present study
EPI_ISL_18632305	2020-08-18	Sao Jose do Rio Preto	Sequence obtained in the present study
EPI_ISL_18632306	2020-08-18	Sao Jose do Rio Preto	Sequence obtained in the present study
EPI_ISL_18632307	2020-08-18	Sao Jose do Rio Preto	Sequence obtained in the present study
EPI_ISL_18632310	2020-08-18	Sao Jose do Rio Preto	Sequence obtained in the present study
EPI_ISL_18632311	2020-08-18	Sao Jose do Rio Preto	Sequence obtained in the present study
EPI_ISL_18632313	2020-08-18	Sao Jose do Rio Preto	Sequence obtained in the present study
EPI_ISL_18632314	2020-08-18	Sao Jose do Rio Preto	Sequence obtained in the present study
EPI_ISL_18632315	2020-08-18	Sao Jose do Rio Preto	Sequence obtained in the present study
EPI_ISL_18632316	2020-08-18	Sao Jose do Rio Preto	Sequence obtained in the present study
EPI_ISL_18632317	2020-08-18	Sao Jose do Rio Preto	Sequence obtained in the present study
EPI_ISL_18632319	2020-08-19	Sao Jose do Rio Preto	Sequence obtained in the present study
EPI_ISL_18632320	2020-08-19	Sao Jose do Rio Preto	Sequence obtained in the present study
EPI_ISL_18632321	2020-08-19	Sao Jose do Rio Preto	Sequence obtained in the present study
EPI_ISL_18632322	2020-08-19	Sao Jose do Rio Preto	Sequence obtained in the present study
EPI_ISL_18632323	2020-08-19	Sao Jose do Rio Preto	Sequence obtained in the present study
EPI_ISL_18637329	2020-08-19	Sao Jose do Rio Preto	Sequence obtained in the present study
EPI_ISL_18632324	2020-08-19	Sao Jose do Rio Preto	Sequence obtained in the present study
EPI_ISL_18632325	2020-08-19	Sao Jose do Rio Preto	Sequence obtained in the present study
EPI_ISL_18632326	2020-08-19	Sao Jose do Rio Preto	Sequence obtained in the present study
EPI_ISL_18632328	2020-08-20	Sao Jose do Rio Preto	Sequence obtained in the present study
EPI_ISL_18632330	2020-08-20	Sao Jose do Rio Preto	Sequence obtained in the present study
EPI_ISL_18632334	2020-08-22	Sao Jose do Rio Preto	Sequence obtained in the present study
EPI_ISL_18632335	2020-08-22	Sao Jose do Rio Preto	Sequence obtained in the present study
EPI_ISL_18632336	2020-08-22	Sao Jose do Rio Preto	Sequence obtained in the present study
EPI_ISL_18632337	2020-08-22	Sao Jose do Rio Preto	Sequence obtained in the present study
EPI_ISL_18632338	2020-08-24	Sao Jose do Rio Preto	Sequence obtained in the present study
EPI_ISL_18632340	2020-08-24	Sao Jose do Rio Preto	Sequence obtained in the present study
EPI_ISL_18632341	2020-08-24	Sao Jose do Rio Preto	Sequence obtained in the present study
EPI_ISL_18632343	2020-08-26	Sao Jose do Rio Preto	Sequence obtained in the present study
EPI_ISL_18632344	2020-08-26	Sao Jose do Rio Preto	Sequence obtained in the present study
EPI_ISL_18637330	2020-08-26	Sao Jose do Rio Preto	Sequence obtained in the present study
EPI_ISL_18632345	2020-08-26	Sao Jose do Rio Preto	Sequence obtained in the present study
EPI_ISL_18632347	2020-08-28	Sao Jose do Rio Preto	Sequence obtained in the present study
EPI_ISL_18632354	2020-08-31	Sao Jose do Rio Preto	Sequence obtained in the present study
EPI_ISL_18632355	2020-08-31	Sao Jose do Rio Preto	Sequence obtained in the present study
EPI_ISL_18632356	2020-08-31	Sao Jose do Rio Preto	Sequence obtained in the present study
EPI_ISL_18632357	2020-08-31	Sao Jose do Rio Preto	Sequence obtained in the present study
EPI_ISL_18632359	2020-08-31	Sao Jose do Rio Preto	Sequence obtained in the present study
EPI_ISL_18632360	2020-08-31	Sao Jose do Rio Preto	Sequence obtained in the present study
EPI_ISL_18632361	2020-08-31	Sao Jose do Rio Preto	Sequence obtained in the present study
EPI_ISL_18632362	2020-08-31	Sao Jose do Rio Preto	Sequence obtained in the present study
EPI_ISL_18632363	2020-08-31	Sao Jose do Rio Preto	Sequence obtained in the present study
EPI_ISL_18632367	2020-09-01	Sao Jose do Rio Preto	Sequence obtained in the present study
EPI_ISL_18632372	2020-09-03	Sao Jose do Rio Preto	Sequence obtained in the present study
EPI_ISL_18632374	2020-09-03	Sao Jose do Rio Preto	Sequence obtained in the present study
EPI_ISL_18632375	2020-09-17	Sao Jose do Rio Preto	Sequence obtained in the present study
EPI_ISL_18632377	2020-09-05	Sao Jose do Rio Preto	Sequence obtained in the present study
EPI_ISL_18632378	2020-09-05	Sao Jose do Rio Preto	Sequence obtained in the present study
EPI_ISL_18632379	2020-09-05	Sao Jose do Rio Preto	Sequence obtained in the present study
EPI_ISL_18632380	2020-09-08	Sao Jose do Rio Preto	Sequence obtained in the present study
EPI_ISL_18632381	2020-09-07	Sao Jose do Rio Preto	Sequence obtained in the present study
EPI_ISL_18632382	2020-09-07	Sao Jose do Rio Preto	Sequence obtained in the present study
EPI_ISL_18632383	2020-09-07	Sao Jose do Rio Preto	Sequence obtained in the present study
EPI_ISL_18632384	2020-09-07	Sao Jose do Rio Preto	Sequence obtained in the present study
EPI_ISL_18632385	2020-09-07	Sao Jose do Rio Preto	Sequence obtained in the present study
EPI_ISL_18632386	2020-09-09	Sao Jose do Rio Preto	Sequence obtained in the present study
EPI_ISL_18632387	2020-09-08	Sao Jose do Rio Preto	Sequence obtained in the present study
EPI_ISL_18632388	2020-09-08	Sao Jose do Rio Preto	Sequence obtained in the present study
EPI_ISL_18632390	2020-09-08	Sao Jose do Rio Preto	Sequence obtained in the present study
EPI_ISL_18632391	2020-09-08	Sao Jose do Rio Preto	Sequence obtained in the present study
EPI_ISL_18632393	2020-09-08	Sao Jose do Rio Preto	Sequence obtained in the present study
EPI_ISL_18632395	2020-09-09	Sao Jose do Rio Preto	Sequence obtained in the present study
EPI_ISL_18632396	2020-09-09	Sao Jose do Rio Preto	Sequence obtained in the present study
EPI_ISL_18632397	2020-09-09	Sao Jose do Rio Preto	Sequence obtained in the present study
EPI_ISL_18632399	2020-09-11	Sao Jose do Rio Preto	Sequence obtained in the present study
EPI_ISL_18632402	2020-09-11	Sao Jose do Rio Preto	Sequence obtained in the present study
EPI_ISL_18632403	2020-09-13	Sao Jose do Rio Preto	Sequence obtained in the present study
EPI_ISL_18632404	2020-09-13	Sao Jose do Rio Preto	Sequence obtained in the present study
EPI_ISL_18632405	2020-09-12	Sao Jose do Rio Preto	Sequence obtained in the present study
EPI_ISL_18632409	2020-09-13	Sao Jose do Rio Preto	Sequence obtained in the present study
EPI_ISL_18632412	2020-09-12	Sao Jose do Rio Preto	Sequence obtained in the present study
EPI_ISL_18632413	2020-09-12	Sao Jose do Rio Preto	Sequence obtained in the present study
EPI_ISL_18632415	2020-09-14	Sao Jose do Rio Preto	Sequence obtained in the present study
EPI_ISL_18632416	2020-09-14	Sao Jose do Rio Preto	Sequence obtained in the present study
EPI_ISL_18632417	2020-09-14	Sao Jose do Rio Preto	Sequence obtained in the present study
EPI_ISL_18632418	2020-09-14	Sao Jose do Rio Preto	Sequence obtained in the present study
EPI_ISL_18632420	2020-09-14	Sao Jose do Rio Preto	Sequence obtained in the present study
EPI_ISL_18632422	2020-09-17	Sao Jose do Rio Preto	Sequence obtained in the present study
EPI_ISL_18632423	2020-09-17	Sao Jose do Rio Preto	Sequence obtained in the present study
EPI_ISL_18632424	2020-09-17	Sao Jose do Rio Preto	Sequence obtained in the present study
EPI_ISL_18632425	2020-09-18	Sao Jose do Rio Preto	Sequence obtained in the present study
EPI_ISL_18632428	2020-09-19	Sao Jose do Rio Preto	Sequence obtained in the present study
EPI_ISL_18632429	2020-09-20	Sao Jose do Rio Preto	Sequence obtained in the present study
EPI_ISL_18632430	2020-09-20	Sao Jose do Rio Preto	Sequence obtained in the present study
EPI_ISL_18632432	2020-09-21	Sao Jose do Rio Preto	Sequence obtained in the present study
EPI_ISL_18632434	2020-09-21	Sao Jose do Rio Preto	Sequence obtained in the present study
EPI_ISL_18632435	2020-09-21	Sao Jose do Rio Preto	Sequence obtained in the present study
EPI_ISL_18632438	2020-09-21	Sao Jose do Rio Preto	Sequence obtained in the present study
EPI_ISL_18632439	2020-09-21	Sao Jose do Rio Preto	Sequence obtained in the present study
EPI_ISL_18632442	2020-09-22	Sao Jose do Rio Preto	Sequence obtained in the present study
EPI_ISL_18632446	2020-09-23	Sao Jose do Rio Preto	Sequence obtained in the present study
EPI_ISL_18632447	2020-09-23	Sao Jose do Rio Preto	Sequence obtained in the present study
EPI_ISL_18632448	2020-09-23	Sao Jose do Rio Preto	Sequence obtained in the present study
EPI_ISL_18632450	2020-10-02	Sao Jose do Rio Preto	Sequence obtained in the present study
EPI_ISL_18632453	2020-10-05	Sao Jose do Rio Preto	Sequence obtained in the present study
EPI_ISL_18632455	2020-10-05	Sao Jose do Rio Preto	Sequence obtained in the present study
EPI_ISL_18632456	2020-10-05	Sao Jose do Rio Preto	Sequence obtained in the present study
EPI_ISL_18632458	2020-10-08	Sao Jose do Rio Preto	Sequence obtained in the present study
EPI_ISL_18632459	2020-10-05	Sao Jose do Rio Preto	Sequence obtained in the present study
EPI_ISL_18632461	2020-10-07	Sao Jose do Rio Preto	Sequence obtained in the present study
EPI_ISL_18632463	2020-10-07	Sao Jose do Rio Preto	Sequence obtained in the present study
EPI_ISL_18632464	2020-10-08	Sao Jose do Rio Preto	Sequence obtained in the present study
EPI_ISL_18632466	2020-10-09	Sao Jose do Rio Preto	Sequence obtained in the present study
EPI_ISL_18632468	2020-10-09	Sao Jose do Rio Preto	Sequence obtained in the present study
EPI_ISL_18632469	2020-10-09	Sao Jose do Rio Preto	Sequence obtained in the present study
EPI_ISL_18632473	2020-10-12	Sao Jose do Rio Preto	Sequence obtained in the present study
EPI_ISL_18632474	2020-10-11	Sao Jose do Rio Preto	Sequence obtained in the present study
EPI_ISL_18632476	2020-10-12	Sao Jose do Rio Preto	Sequence obtained in the present study
EPI_ISL_18632477	2020-10-12	Sao Jose do Rio Preto	Sequence obtained in the present study
EPI_ISL_18632480	2020-10-14	Sao Jose do Rio Preto	Sequence obtained in the present study
EPI_ISL_18632481	2020-10-13	Sao Jose do Rio Preto	Sequence obtained in the present study
EPI_ISL_18632483	2020-10-13	Sao Jose do Rio Preto	Sequence obtained in the present study
EPI_ISL_18632485	2020-10-13	Sao Jose do Rio Preto	Sequence obtained in the present study
EPI_ISL_18632486	2020-10-27	Sao Jose do Rio Preto	Sequence obtained in the present study
EPI_ISL_18632487	2020-10-13	Sao Jose do Rio Preto	Sequence obtained in the present study
EPI_ISL_18632488	2020-10-13	Sao Jose do Rio Preto	Sequence obtained in the present study
EPI_ISL_18632489	2020-10-15	Sao Jose do Rio Preto	Sequence obtained in the present study
EPI_ISL_18632490	2020-10-15	Sao Jose do Rio Preto	Sequence obtained in the present study
EPI_ISL_18632492	2020-10-16	Sao Jose do Rio Preto	Sequence obtained in the present study
EPI_ISL_18632493	2020-10-16	Sao Jose do Rio Preto	Sequence obtained in the present study
EPI_ISL_18632497	2020-10-18	Sao Jose do Rio Preto	Sequence obtained in the present study
EPI_ISL_18632500	2020-10-18	Sao Jose do Rio Preto	Sequence obtained in the present study
EPI_ISL_18632501	2020-10-20	Sao Jose do Rio Preto	Sequence obtained in the present study
EPI_ISL_18632502	2020-10-19	Sao Jose do Rio Preto	Sequence obtained in the present study
EPI_ISL_18632504	2020-10-19	Sao Jose do Rio Preto	Sequence obtained in the present study
EPI_ISL_18632505	2020-10-19	Sao Jose do Rio Preto	Sequence obtained in the present study
EPI_ISL_18632508	2020-10-20	Sao Jose do Rio Preto	Sequence obtained in the present study
EPI_ISL_18632509	2020-10-20	Sao Jose do Rio Preto	Sequence obtained in the present study
EPI_ISL_18632511	2020-10-21	Sao Jose do Rio Preto	Sequence obtained in the present study
EPI_ISL_18632514	2020-10-21	Sao Jose do Rio Preto	Sequence obtained in the present study
EPI_ISL_18632515	2020-10-23	Sao Jose do Rio Preto	Sequence obtained in the present study
EPI_ISL_18632517	2020-10-23	Sao Jose do Rio Preto	Sequence obtained in the present study
EPI_ISL_18632518	2020-10-23	Sao Jose do Rio Preto	Sequence obtained in the present study
EPI_ISL_18632520	2020-10-27	Sao Jose do Rio Preto	Sequence obtained in the present study
EPI_ISL_18632522	2020-10-26	Sao Jose do Rio Preto	Sequence obtained in the present study
EPI_ISL_18632529	2020-10-17	Sao Jose do Rio Preto	Sequence obtained in the present study
EPI_ISL_18632531	2020-10-29	Sao Jose do Rio Preto	Sequence obtained in the present study
EPI_ISL_18632532	2020-10-30	Sao Jose do Rio Preto	Sequence obtained in the present study
EPI_ISL_18632533	2020-10-30	Sao Jose do Rio Preto	Sequence obtained in the present study
EPI_ISL_18632534	2020-11-01	Sao Jose do Rio Preto	Sequence obtained in the present study
EPI_ISL_18632536	2020-11-01	Sao Jose do Rio Preto	Sequence obtained in the present study
EPI_ISL_18632537	2020-11-02	Sao Jose do Rio Preto	Sequence obtained in the present study
EPI_ISL_18632540	2020-11-04	Sao Jose do Rio Preto	Sequence obtained in the present study
EPI_ISL_18632544	2020-11-05	Sao Jose do Rio Preto	Sequence obtained in the present study
EPI_ISL_18632545	2020-11-17	Sao Jose do Rio Preto	Sequence obtained in the present study
EPI_ISL_18632546	2020-11-05	Sao Jose do Rio Preto	Sequence obtained in the present study
EPI_ISL_18632547	2020-11-09	Sao Jose do Rio Preto	Sequence obtained in the present study
EPI_ISL_18632549	2020-11-11	Sao Jose do Rio Preto	Sequence obtained in the present study
EPI_ISL_18632550	2020-11-11	Sao Jose do Rio Preto	Sequence obtained in the present study
EPI_ISL_18632551	2020-11-11	Sao Jose do Rio Preto	Sequence obtained in the present study
EPI_ISL_18632553	2020-11-12	Sao Jose do Rio Preto	Sequence obtained in the present study
EPI_ISL_18632556	2020-11-13	Sao Jose do Rio Preto	Sequence obtained in the present study
EPI_ISL_18632557	2020-11-13	Sao Jose do Rio Preto	Sequence obtained in the present study
EPI_ISL_18632559	2020-11-15	Sao Jose do Rio Preto	Sequence obtained in the present study
EPI_ISL_18632561	2020-11-15	Sao Jose do Rio Preto	Sequence obtained in the present study
EPI_ISL_18632563	2020-11-16	Sao Jose do Rio Preto	Sequence obtained in the present study
EPI_ISL_18632565	2020-10-13	Sao Jose do Rio Preto	Sequence obtained in the present study
EPI_ISL_18632566	2020-11-16	Sao Jose do Rio Preto	Sequence obtained in the present study
EPI_ISL_18632567	2020-11-17	Sao Jose do Rio Preto	Sequence obtained in the present study
EPI_ISL_18632570	2020-11-18	Sao Jose do Rio Preto	Sequence obtained in the present study
EPI_ISL_18632572	2020-11-18	Sao Jose do Rio Preto	Sequence obtained in the present study
EPI_ISL_18632574	2020-11-18	Sao Jose do Rio Preto	Sequence obtained in the present study
EPI_ISL_18632576	2020-11-18	Sao Jose do Rio Preto	Sequence obtained in the present study
EPI_ISL_18632577	2020-11-20	Sao Jose do Rio Preto	Sequence obtained in the present study
EPI_ISL_18632582	2020-11-20	Sao Jose do Rio Preto	Sequence obtained in the present study
EPI_ISL_18632588	2020-11-22	Sao Jose do Rio Preto	Sequence obtained in the present study
EPI_ISL_18632590	2020-11-23	Sao Jose do Rio Preto	Sequence obtained in the present study
EPI_ISL_18632592	2020-11-23	Sao Jose do Rio Preto	Sequence obtained in the present study
