# Supplementary material for: Spatiotemporal Dynamics of SARS-CoV-2 Variants During the First Year of the Pandemic Highlight the Earlier Emergence of the Zeta Variant of Interest in Brazil
Source: Pathogens. 2024 Dec 6;13(12):1069. doi: 10.3390/pathogens13121069 (PMC11728640; doi:10.3390/pathogens13121069)
Supplement: Supplementary file 1 [file pathogens-13-01069-s001.zip › Table_S4.xlsx]

## Sheet: Table_S4
Table S4. SARS-CoV-2 whole genome sequences generated in the present study and retrieved from the GISAID database (https://gisaid.org) used for phylogenetic and phylogeography analyses of B.1.1.33 lineage.
GISAID Accession ID	Collection date	Location	Observation
EPI_ISL_1040831	2020-10-02	Campo Grande	-
EPI_ISL_1040835	2020-09-19	Campo Grande	-
EPI_ISL_1040836	2020-09-18	Campo Grande	-
EPI_ISL_1040848	2020-07-31	Campo Grande	-
EPI_ISL_1060910	2020-12-16	Manaus	-
EPI_ISL_1068083	2020-04-22	Manaus	-
EPI_ISL_1068094	2020-09-04	Manaus	-
EPI_ISL_1068097	2020-09-18	Manaus	-
EPI_ISL_1068098	2020-09-24	Manaus	-
EPI_ISL_1068099	2020-09-29	Manaus	-
EPI_ISL_1068103	2020-10-15	Manaus	-
EPI_ISL_1068120	2020-09-02	Manaus	-
EPI_ISL_1068122	2020-09-17	Manaus	-
EPI_ISL_1068139	2020-11-24	Manaus	-
EPI_ISL_1068144	2020-12-09	Manaus	-
EPI_ISL_1068189	2020-07-27	Manaus	-
EPI_ISL_1068216	2020-05-19	Manaus	-
EPI_ISL_1068228	2020-07-27	Manaus	-
EPI_ISL_1068229	2020-07-20	Manaus	-
EPI_ISL_1068230	2020-07-20	Manaus	-
EPI_ISL_1068234	2020-07-28	Manaus	-
EPI_ISL_1068240	2020-05-12	Manaus	-
EPI_ISL_1117417	2020-06-03	Recife	-
EPI_ISL_1121327	2020-07-31	Campo Grande	-
EPI_ISL_1139061	2020-04-08	Campo Grande	-
EPI_ISL_1139063	2020-04-24	Campo Grande	-
EPI_ISL_1181354	2020-07-13	Salvador	-
EPI_ISL_1181355	2020-09-28	Salvador	-
EPI_ISL_1181356	2020-04-25	Fortaleza	-
EPI_ISL_1181361	2020-07-30	Rio de Janeiro	-
EPI_ISL_1181363	2020-07-10	Rio de Janeiro	-
EPI_ISL_1181367	2020-09-01	Rio de Janeiro	-
EPI_ISL_1181372	2020-10-13	Rio de Janeiro	-
EPI_ISL_1181379	2020-10-27	Salvador	-
EPI_ISL_1181387	2020-08-06	Rio de Janeiro	-
EPI_ISL_1181415	2020-12-29	Rio de Janeiro	-
EPI_ISL_1181424	2020-11-10	Salvador	-
EPI_ISL_1181425	2020-11-07	Rio de Janeiro	-
EPI_ISL_1181429	2020-10-23	Salvador	-
EPI_ISL_1181430	2020-10-21	Rio de Janeiro	-
EPI_ISL_1181431	2020-10-14	Rio de Janeiro	-
EPI_ISL_1181437	2020-09-29	Rio de Janeiro	-
EPI_ISL_1181439	2020-09-29	Rio de Janeiro	-
EPI_ISL_1181440	2020-09-28	Salvador	-
EPI_ISL_1181441	2020-09-24	Salvador	-
EPI_ISL_1181444	2020-09-21	Salvador	-
EPI_ISL_1181445	2020-09-21	Salvador	-
EPI_ISL_1181446	2020-09-21	Rio de Janeiro	-
EPI_ISL_1181447	2020-09-21	Rio de Janeiro	-
EPI_ISL_1181448	2020-09-17	Rio de Janeiro	-
EPI_ISL_1181449	2020-09-14	Salvador	-
EPI_ISL_1181457	2020-08-31	Rio de Janeiro	-
EPI_ISL_1181458	2020-08-31	Rio de Janeiro	-
EPI_ISL_1181465	2020-08-26	Rio de Janeiro	-
EPI_ISL_1181466	2020-08-25	Rio de Janeiro	-
EPI_ISL_1181476	2020-08-14	Rio de Janeiro	-
EPI_ISL_1181481	2020-08-07	Rio de Janeiro	-
EPI_ISL_1181482	2020-08-05	Rio de Janeiro	-
EPI_ISL_1181483	2020-08-04	Rio de Janeiro	-
EPI_ISL_1181484	2020-08-03	Salvador	-
EPI_ISL_1181485	2020-08-03	Salvador	-
EPI_ISL_1181486	2020-08-03	Rio de Janeiro	-
EPI_ISL_1181488	2020-07-31	Rio de Janeiro	-
EPI_ISL_1181490	2020-07-30	Rio de Janeiro	-
EPI_ISL_1181491	2020-07-30	Rio de Janeiro	-
EPI_ISL_1181492	2020-07-29	Goiania	-
EPI_ISL_1181493	2020-07-29	Rio de Janeiro	-
EPI_ISL_1181499	2020-07-21	Rio de Janeiro	-
EPI_ISL_1181500	2020-07-20	Rio de Janeiro	-
EPI_ISL_1181501	2020-07-17	Rio de Janeiro	-
EPI_ISL_1181502	2020-07-10	Rio de Janeiro	-
EPI_ISL_1181503	2020-07-10	Rio de Janeiro	-
EPI_ISL_1181507	2020-07-06	Rio de Janeiro	-
EPI_ISL_1181508	2020-07-06	Rio de Janeiro	-
EPI_ISL_1181515	2020-07-01	Rio de Janeiro	-
EPI_ISL_1181520	2020-04-27	Fortaleza	-
EPI_ISL_1181522	2020-05-16	Fortaleza	-
EPI_ISL_1181531	2020-06-12	Rio de Janeiro	-
EPI_ISL_1181535	2020-06-10	Goiania	-
EPI_ISL_1181560	2020-06-03	Rio de Janeiro	-
EPI_ISL_1181561	2020-06-03	Rio de Janeiro	-
EPI_ISL_1181569	2020-05-29	Goiania	-
EPI_ISL_1181571	2020-05-28	Rio de Janeiro	-
EPI_ISL_1181572	2020-05-21	Rio de Janeiro	-
EPI_ISL_1181575	2020-05-19	Fortaleza	-
EPI_ISL_1181577	2020-06-17	Fortaleza	-
EPI_ISL_1181578	2020-05-15	Rio de Janeiro	-
EPI_ISL_1181584	2020-05-04	Curitiba	-
EPI_ISL_1181586	2020-06-21	Fortaleza	-
EPI_ISL_1181587	2020-04-28	Rio de Janeiro	-
EPI_ISL_1181588	2020-04-10	Fortaleza	-
EPI_ISL_1181589	2020-04-27	Rio de Janeiro	-
EPI_ISL_1181592	2020-04-22	Maceio	-
EPI_ISL_1181593	2020-04-28	Fortaleza	-
EPI_ISL_1181595	2020-04-20	Aracaju	-
EPI_ISL_1181596	2020-04-28	Fortaleza	-
EPI_ISL_1181598	2020-08-05	Fortaleza	-
EPI_ISL_1181599	2020-04-15	Rio de Janeiro	-
EPI_ISL_1181604	2020-04-16	Fortaleza	-
EPI_ISL_1181607	2020-04-04	Rio de Janeiro	-
EPI_ISL_1181608	2020-03-30	Rio de Janeiro	-
EPI_ISL_1181621	2020-04-18	Fortaleza	-
EPI_ISL_1196286	2020-09-28	Brasilia	-
EPI_ISL_1201883	2020-03-19	Campo Grande	-
EPI_ISL_12173808	2020-08-07	Salvador	-
EPI_ISL_12173820	2020-07-27	Salvador	-
EPI_ISL_12173822	2020-12-02	Salvador	-
EPI_ISL_12173826	2020-07-10	Salvador	-
EPI_ISL_12173836	2020-04-26	Salvador	-
EPI_ISL_12173837	2020-07-13	Salvador	-
EPI_ISL_12173845	2020-09-15	Salvador	-
EPI_ISL_12173862	2020-09-21	Salvador	-
EPI_ISL_12173865	2020-07-20	Salvador	-
EPI_ISL_12838743	2020-09-16	Salvador	-
EPI_ISL_12838752	2020-09-09	Salvador	-
EPI_ISL_12838753	2020-09-14	Salvador	-
EPI_ISL_12838755	2020-10-23	Salvador	-
EPI_ISL_12838757	2020-11-17	Salvador	-
EPI_ISL_12838760	2020-07-10	Salvador	-
EPI_ISL_13229337	2020-07-15	Salvador	-
EPI_ISL_13229338	2020-07-12	Salvador	-
EPI_ISL_13229341	2020-07-08	Salvador	-
EPI_ISL_13229346	2020-07-13	Salvador	-
EPI_ISL_13229352	2020-07-31	Salvador	-
EPI_ISL_13229355	2020-04-19	Salvador	-
EPI_ISL_13229382	2020-08-12	Salvador	-
EPI_ISL_13229388	2020-07-16	Salvador	-
EPI_ISL_13497916	2020-08-09	Rio Branco	-
EPI_ISL_13497950	2020-09-29	Rio Branco	-
EPI_ISL_13497954	2020-09-30	Rio Branco	-
EPI_ISL_13497965	2020-04-30	Rio Branco	-
EPI_ISL_13497966	2020-04-27	Rio Branco	-
EPI_ISL_13497993	2020-09-27	Rio Branco	-
EPI_ISL_13497996	2020-11-03	Rio Branco	-
EPI_ISL_13498017	2020-11-05	Rio Branco	-
EPI_ISL_13498063	2020-11-10	Rio Branco	-
EPI_ISL_13498065	2020-06-13	Rio Branco	-
EPI_ISL_13498103	2020-11-07	Rio Branco	-
EPI_ISL_13498121	2020-07-16	Rio Branco	-
EPI_ISL_13498126	2020-07-18	Rio Branco	-
EPI_ISL_13498133	2020-07-18	Rio Branco	-
EPI_ISL_13498134	2020-07-17	Rio Branco	-
EPI_ISL_13498142	2020-07-21	Rio Branco	-
EPI_ISL_13498148	2020-07-15	Rio Branco	-
EPI_ISL_13498149	2020-07-14	Rio Branco	-
EPI_ISL_13498153	2020-07-17	Rio Branco	-
EPI_ISL_13498154	2020-07-20	Rio Branco	-
EPI_ISL_13498155	2020-07-17	Rio Branco	-
EPI_ISL_13498157	2020-07-19	Rio Branco	-
EPI_ISL_13498158	2020-04-25	Rio Branco	-
EPI_ISL_13498159	2020-04-26	Rio Branco	-
EPI_ISL_13498160	2020-04-21	Rio Branco	-
EPI_ISL_13498162	2020-04-25	Rio Branco	-
EPI_ISL_13498163	2020-04-26	Rio Branco	-
EPI_ISL_13498165	2020-04-26	Rio Branco	-
EPI_ISL_13498167	2020-04-26	Rio Branco	-
EPI_ISL_13498179	2020-04-21	Rio Branco	-
EPI_ISL_13498180	2020-04-26	Rio Branco	-
EPI_ISL_13498182	2020-04-22	Rio Branco	-
EPI_ISL_13498183	2020-04-22	Rio Branco	-
EPI_ISL_13498193	2020-04-28	Rio Branco	-
EPI_ISL_13498196	2020-11-21	Rio Branco	-
EPI_ISL_13498200	2020-11-10	Rio Branco	-
EPI_ISL_13498204	2020-11-09	Rio Branco	-
EPI_ISL_13498207	2020-04-25	Rio Branco	-
EPI_ISL_13498210	2020-09-30	Rio Branco	-
EPI_ISL_13498211	2020-07-29	Rio Branco	-
EPI_ISL_13498212	2020-11-23	Rio Branco	-
EPI_ISL_13498215	2020-04-25	Rio Branco	-
EPI_ISL_13498216	2020-11-05	Rio Branco	-
EPI_ISL_13498218	2020-04-22	Rio Branco	-
EPI_ISL_13498224	2020-09-08	Rio Branco	-
EPI_ISL_13498227	2020-04-26	Rio Branco	-
EPI_ISL_13498232	2020-11-03	Rio Branco	-
EPI_ISL_13498233	2020-09-29	Rio Branco	-
EPI_ISL_13498240	2020-09-08	Rio Branco	-
EPI_ISL_13498242	2020-09-28	Rio Branco	-
EPI_ISL_13498243	2020-09-05	Rio Branco	-
EPI_ISL_13498244	2020-09-05	Rio Branco	-
EPI_ISL_13833490	2020-11-04	Vitoria	-
EPI_ISL_13833494	2020-11-08	Vitoria	-
EPI_ISL_13833501	2020-11-09	Vitoria	-
EPI_ISL_13833507	2020-11-13	Vitoria	-
EPI_ISL_14253346	2020-12-28	Rio de Janeiro	-
EPI_ISL_1469592	2020-09-23	Porto Alegre	-
EPI_ISL_1469605	2020-08-19	Porto Alegre	-
EPI_ISL_1469618	2020-08-11	Porto Alegre	-
EPI_ISL_1469635	2020-10-09	Porto Alegre	-
EPI_ISL_1469672	2020-06-24	Porto Alegre	-
EPI_ISL_1469699	2020-11-10	Porto Alegre	-
EPI_ISL_1469700	2020-07-16	Porto Alegre	-
EPI_ISL_1469756	2020-08-23	Porto Alegre	-
EPI_ISL_1469764	2020-11-08	Porto Alegre	-
EPI_ISL_1469766	2020-10-09	Porto Alegre	-
EPI_ISL_1469769	2020-08-01	Porto Alegre	-
EPI_ISL_1469772	2020-11-05	Porto Alegre	-
EPI_ISL_1469773	2020-05-06	Porto Alegre	-
EPI_ISL_1469793	2020-08-17	Porto Alegre	-
EPI_ISL_1469809	2020-08-07	Porto Alegre	-
EPI_ISL_1469826	2020-06-11	Porto Alegre	-
EPI_ISL_1479120	2020-08-09	Porto Alegre	-
EPI_ISL_1499201	2020-11-09	Salvador	-
EPI_ISL_15045748	2020-09-07	Rio Branco	-
EPI_ISL_1533980	2020-07-20	Rio de Janeiro	-
EPI_ISL_1533983	2020-10-17	Rio de Janeiro	-
EPI_ISL_15436495	2020-08-24	Rio de Janeiro	-
EPI_ISL_16083953	2020-08-21	Rio de Janeiro	-
EPI_ISL_2008943	2020-11-09	Sao Jose do Rio Preto	-
EPI_ISL_2248771	2020-12-03	Sao Luis	-
EPI_ISL_2249336	2020-12-28	Vitoria	-
EPI_ISL_2249339	2020-12-18	Vitoria	-
EPI_ISL_2298869	2020-12-25	Manaus	-
EPI_ISL_2344232	2020-12-15	Cuiaba	-
EPI_ISL_2344238	2020-12-01	Belo Horizonte	-
EPI_ISL_2344259	2020-11-25	Curitiba	-
EPI_ISL_2344455	2020-09-15	Curitiba	-
EPI_ISL_2348616	2020-09-18	Goiania	-
EPI_ISL_2443599	2020-09-30	Rio de Janeiro	-
EPI_ISL_2443600	2020-09-30	Rio de Janeiro	-
EPI_ISL_2443602	2020-10-26	Rio de Janeiro	-
EPI_ISL_2443603	2020-10-26	Rio de Janeiro	-
EPI_ISL_2443612	2020-11-05	Rio de Janeiro	-
EPI_ISL_2466147	2020-11-01	Natal	-
EPI_ISL_2466149	2020-11-01	Natal	-
EPI_ISL_2466170	2020-09-01	Natal	-
EPI_ISL_2544887	2020-11-20	Sao Jose do Rio Preto	-
EPI_ISL_2557396	2020-10-13	Rio de Janeiro	-
EPI_ISL_2557397	2020-10-09	Rio de Janeiro	-
EPI_ISL_2557398	2020-10-14	Rio de Janeiro	-
EPI_ISL_2557399	2020-10-16	Rio de Janeiro	-
EPI_ISL_2557401	2020-10-15	Rio de Janeiro	-
EPI_ISL_2557402	2020-10-20	Rio de Janeiro	-
EPI_ISL_2557408	2020-12-03	Rio de Janeiro	-
EPI_ISL_2557415	2020-11-17	Florianopolis	-
EPI_ISL_2603474	2020-10-22	Rio de Janeiro	-
EPI_ISL_2603489	2020-12-28	Rio de Janeiro	-
EPI_ISL_2603500	2020-10-08	Rio de Janeiro	-
EPI_ISL_2603503	2020-09-25	Rio de Janeiro	-
EPI_ISL_2603506	2020-09-21	Rio de Janeiro	-
EPI_ISL_2603508	2020-09-18	Rio de Janeiro	-
EPI_ISL_2603510	2020-09-17	Rio de Janeiro	-
EPI_ISL_2603511	2020-09-17	Rio de Janeiro	-
EPI_ISL_2603513	2020-09-16	Rio de Janeiro	-
EPI_ISL_2603514	2020-09-14	Rio de Janeiro	-
EPI_ISL_2603518	2020-07-30	Rio de Janeiro	-
EPI_ISL_2603521	2020-07-10	Porto Alegre	-
EPI_ISL_2603525	2020-06-18	Porto Alegre	-
EPI_ISL_2603527	2020-06-08	Porto Alegre	-
EPI_ISL_2603528	2020-04-13	Porto Alegre	-
EPI_ISL_2614093	2020-10-07	Rio de Janeiro	-
EPI_ISL_2614101	2020-11-05	Rio de Janeiro	-
EPI_ISL_2614381	2020-11-18	Rio de Janeiro	-
EPI_ISL_2614540	2020-11-09	Sao Paulo	-
EPI_ISL_2627738	2020-10-13	Belo Horizonte	-
EPI_ISL_2645531	2020-09-04	Vitoria	-
EPI_ISL_2645532	2020-09-04	Vitoria	-
EPI_ISL_2645533	2020-09-04	Vitoria	-
EPI_ISL_2645534	2020-09-04	Vitoria	-
EPI_ISL_2645535	2020-09-04	Vitoria	-
EPI_ISL_2645541	2020-09-16	Vitoria	-
EPI_ISL_2645542	2020-09-16	Vitoria	-
EPI_ISL_2645548	2020-10-15	Vitoria	-
EPI_ISL_2645550	2020-10-15	Vitoria	-
EPI_ISL_2645556	2020-11-07	Vitoria	-
EPI_ISL_2645568	2020-12-28	Vitoria	-
EPI_ISL_2645645	2020-05-29	Maceio	-
EPI_ISL_2661874	2020-11-13	Fortaleza	-
EPI_ISL_2661875	2020-11-16	Fortaleza	-
EPI_ISL_2661877	2020-11-19	Fortaleza	-
EPI_ISL_2661881	2020-11-23	Fortaleza	-
EPI_ISL_2661887	2020-12-17	Fortaleza	-
EPI_ISL_2661890	2020-12-17	Fortaleza	-
EPI_ISL_2661895	2020-12-26	Fortaleza	-
EPI_ISL_2661899	2020-12-27	Fortaleza	-
EPI_ISL_2661905	2020-12-30	Fortaleza	-
EPI_ISL_2661906	2020-12-30	Fortaleza	-
EPI_ISL_2677309	2020-07-31	Florianopolis	-
EPI_ISL_2677310	2020-06-15	Florianopolis	-
EPI_ISL_2677311	2020-05-23	Florianopolis	-
EPI_ISL_2677312	2020-05-21	Florianopolis	-
EPI_ISL_2731475	2020-07-23	Rio de Janeiro	-
EPI_ISL_2731492	2020-08-27	Rio de Janeiro	-
EPI_ISL_2731504	2020-09-28	Rio de Janeiro	-
EPI_ISL_2758773	2020-11-04	Curitiba	-
EPI_ISL_2758797	2020-07-02	Curitiba	-
EPI_ISL_2777367	2020-11-13	Manaus	-
EPI_ISL_2777372	2020-12-04	Manaus	-
EPI_ISL_2821312	2020-08-09	Recife	-
EPI_ISL_2983309	2020-12-03	Sao Luis	-
EPI_ISL_2983314	2020-12-13	Sao Luis	-
EPI_ISL_3031321	2020-11-19	Belo Horizonte	-
EPI_ISL_3031325	2020-11-26	Belo Horizonte	-
EPI_ISL_3031330	2020-12-18	Belo Horizonte	-
EPI_ISL_3046127	2020-11-19	Recife	-
EPI_ISL_3048790	2020-07-28	Porto Alegre	-
EPI_ISL_3048806	2020-08-14	Porto Alegre	-
EPI_ISL_3048830	2020-12-14	Porto Alegre	-
EPI_ISL_3048947	2020-10-03	Sao Jose do Rio Preto	-
EPI_ISL_3048953	2020-10-22	Sao Jose do Rio Preto	-
EPI_ISL_3061856	2020-10-20	Belo Horizonte	-
EPI_ISL_3061902	2020-10-26	Florianopolis	-
EPI_ISL_3061903	2020-08-04	Florianopolis	-
EPI_ISL_3190273	2020-06-08	Rio de Janeiro	-
EPI_ISL_3190274	2020-06-16	Rio de Janeiro	-
EPI_ISL_3190278	2020-09-17	Rio de Janeiro	-
EPI_ISL_3190281	2020-10-09	Rio de Janeiro	-
EPI_ISL_3190282	2020-10-26	Rio de Janeiro	-
EPI_ISL_3190286	2020-11-24	Rio de Janeiro	-
EPI_ISL_3190294	2020-12-08	Rio de Janeiro	-
EPI_ISL_3769304	2020-08-16	Goiania	-
EPI_ISL_3769334	2020-10-22	Goiania	-
EPI_ISL_3769414	2020-10-10	Goiania	-
EPI_ISL_427294	2020-03-13	Brasilia	-
EPI_ISL_4297877	2020-03-30	Sao Paulo	-
EPI_ISL_4463723	2020-04-23	Sao Paulo	-
EPI_ISL_468310	2020-03-22	Sao Paulo	-
EPI_ISL_471551	2020-04-10	Sao Paulo	-
EPI_ISL_492033	2020-04-29	Rio de Janeiro	-
EPI_ISL_492040	2020-04-30	Rio de Janeiro	-
EPI_ISL_492043	2020-05-25	Rio de Janeiro	-
EPI_ISL_492045	2020-05-27	Rio de Janeiro	-
EPI_ISL_492046	2020-05-29	Sao Paulo	-
EPI_ISL_492047	2020-05-29	Sao Paulo	-
EPI_ISL_492048	2020-06-01	Rio de Janeiro	-
EPI_ISL_492101	2020-05-29	Sao Paulo	-
EPI_ISL_492102	2020-05-29	Sao Paulo	-
EPI_ISL_510535	2020-05-08	Curitiba	-
EPI_ISL_515525	2020-06-30	Sao Paulo	-
EPI_ISL_515527	2020-03-18	Sao Paulo	-
EPI_ISL_515550	2020-03-25	Sao Paulo	-
EPI_ISL_515557	2020-04-15	Sao Paulo	-
EPI_ISL_523959	2020-08-15	Sao Paulo	-
EPI_ISL_523961	2020-04-17	Sao Paulo	-
EPI_ISL_523973	2020-04-03	Sao Paulo	-
EPI_ISL_523976	2020-04-10	Sao Paulo	-
EPI_ISL_524467	2020-04-22	Sao Paulo	-
EPI_ISL_524470	2020-05-06	Sao Paulo	-
EPI_ISL_527864	2020-04-24	Sao Paulo	-
EPI_ISL_527867	2020-04-22	Sao Paulo	-
EPI_ISL_527869	2020-04-22	Sao Paulo	-
EPI_ISL_534313	2020-04-02	Sao Paulo	-
EPI_ISL_534323	2020-04-25	Sao Paulo	-
EPI_ISL_541356	2020-04-17	Rio de Janeiro	-
EPI_ISL_541362	2020-04-28	Rio de Janeiro	-
EPI_ISL_541363	2020-04-28	Rio de Janeiro	-
EPI_ISL_541365	2020-04-29	Rio de Janeiro	-
EPI_ISL_541367	2020-04-29	Rio de Janeiro	-
EPI_ISL_541369	2020-04-30	Rio de Janeiro	-
EPI_ISL_541385	2020-04-26	Aracaju	-
EPI_ISL_541388	2020-04-20	Aracaju	-
EPI_ISL_547570	2020-04-30	Sao Paulo	-
EPI_ISL_6633638	2020-07-13	Campo Grande	-
EPI_ISL_6633649	2020-09-04	Campo Grande	-
EPI_ISL_6633743	2020-09-24	Campo Grande	-
EPI_ISL_6633764	2020-07-17	Campo Grande	-
EPI_ISL_6633777	2020-08-20	Campo Grande	-
EPI_ISL_6633788	2020-12-08	Campo Grande	-
EPI_ISL_6633806	2020-12-15	Campo Grande	-
EPI_ISL_6633811	2020-11-30	Campo Grande	-
EPI_ISL_6633815	2020-11-17	Campo Grande	-
EPI_ISL_6633834	2020-07-30	Campo Grande	-
EPI_ISL_717837	2020-04-07	Rio de Janeiro	-
EPI_ISL_717839	2020-04-08	Rio de Janeiro	-
EPI_ISL_717843	2020-04-20	Rio de Janeiro	-
EPI_ISL_717854	2020-07-01	Rio de Janeiro	-
EPI_ISL_717856	2020-07-02	Rio de Janeiro	-
EPI_ISL_717857	2020-07-02	Rio de Janeiro	-
EPI_ISL_717859	2020-07-03	Rio de Janeiro	-
EPI_ISL_717860	2020-07-06	Rio de Janeiro	-
EPI_ISL_717861	2020-07-08	Rio de Janeiro	-
EPI_ISL_717862	2020-07-08	Rio de Janeiro	-
EPI_ISL_717869	2020-09-03	Rio de Janeiro	-
EPI_ISL_717871	2020-09-04	Rio de Janeiro	-
EPI_ISL_717873	2020-09-08	Rio de Janeiro	-
EPI_ISL_717876	2020-10-09	Rio de Janeiro	-
EPI_ISL_717878	2020-10-26	Rio de Janeiro	-
EPI_ISL_717887	2020-10-29	Rio de Janeiro	-
EPI_ISL_717890	2020-11-03	Rio de Janeiro	-
EPI_ISL_717892	2020-11-03	Rio de Janeiro	-
EPI_ISL_717895	2020-11-04	Rio de Janeiro	-
EPI_ISL_717896	2020-11-04	Rio de Janeiro	-
EPI_ISL_717897	2020-11-04	Rio de Janeiro	-
EPI_ISL_717898	2020-11-05	Rio de Janeiro	-
EPI_ISL_717920	2020-10-29	Rio de Janeiro	-
EPI_ISL_717961	2020-11-05	Rio de Janeiro	-
EPI_ISL_729795	2020-05-27	Porto Alegre	-
EPI_ISL_729796	2020-05-27	Porto Alegre	-
EPI_ISL_729802	2020-08-09	Porto Alegre	-
EPI_ISL_729810	2020-03-20	Porto Alegre	-
EPI_ISL_729814	2020-03-25	Porto Alegre	-
EPI_ISL_729816	2020-04-03	Porto Alegre	-
EPI_ISL_729817	2020-04-03	Porto Alegre	-
EPI_ISL_729818	2020-04-06	Porto Alegre	-
EPI_ISL_729851	2020-07-28	Porto Alegre	-
EPI_ISL_7455336	2020-11-09	Rio de Janeiro	-
EPI_ISL_7743959	2020-06-24	Florianopolis	-
EPI_ISL_7743962	2020-07-10	Florianopolis	-
EPI_ISL_7743966	2020-06-20	Florianopolis	-
EPI_ISL_7744122	2020-06-22	Florianopolis	-
EPI_ISL_776751	2020-03-24	Sao Paulo	-
EPI_ISL_776754	2020-03-31	Sao Paulo	-
EPI_ISL_776759	2020-04-30	Sao Paulo	-
EPI_ISL_776762	2020-03-23	Sao Paulo	-
EPI_ISL_792105	2020-03-27	Sao Paulo	-
EPI_ISL_8005109	2020-06-17	Curitiba	-
EPI_ISL_8005113	2020-06-28	Curitiba	-
EPI_ISL_8005117	2020-07-16	Curitiba	-
EPI_ISL_8005118	2020-07-16	Curitiba	-
EPI_ISL_8005119	2020-07-16	Curitiba	-
EPI_ISL_8005128	2020-08-06	Curitiba	-
EPI_ISL_8005132	2020-08-12	Curitiba	-
EPI_ISL_8005146	2020-09-11	Curitiba	-
EPI_ISL_8005159	2020-11-10	Curitiba	-
EPI_ISL_8005195	2020-12-18	Curitiba	-
EPI_ISL_8005445	2020-07-08	Curitiba	-
EPI_ISL_8005447	2020-07-30	Curitiba	-
EPI_ISL_8005459	2020-10-06	Curitiba	-
EPI_ISL_833155	2020-04-27	Sao Paulo	-
EPI_ISL_861638	2020-04-22	Sao Paulo	-
EPI_ISL_861642	2020-04-26	Sao Paulo	-
EPI_ISL_861651	2020-05-10	Sao Paulo	-
EPI_ISL_861653	2020-05-13	Sao Paulo	-
EPI_ISL_942407	2020-07-23	Porto Alegre	-
EPI_ISL_943601	2020-07-28	Porto Alegre	-
EPI_ISL_944081	2020-07-28	Porto Alegre	-
EPI_ISL_9571652	2020-08-18	Rio de Janeiro	-
EPI_ISL_9571733	2020-07-10	Rio de Janeiro	-
EPI_ISL_9754632	2020-10-02	Rio de Janeiro	-
EPI_ISL_9754635	2020-10-05	Rio de Janeiro	-
EPI_ISL_9754650	2020-09-16	Rio de Janeiro	-
EPI_ISL_9754659	2020-09-08	Rio de Janeiro	-
EPI_ISL_9754663	2020-10-19	Rio de Janeiro	-
EPI_ISL_9754665	2020-09-23	Rio de Janeiro	-
EPI_ISL_977479	2020-08-09	Sao Paulo	-
EPI_ISL_985176	2020-08-17	Sao Paulo	-
EPI_ISL_18631972	2020-03-27	Sao Jose do Rio Preto	Sequence obtained in the present study
EPI_ISL_18631973	2020-03-30	Sao Jose do Rio Preto	Sequence obtained in the present study
EPI_ISL_18631975	2020-04-05	Sao Jose do Rio Preto	Sequence obtained in the present study
EPI_ISL_18631978	2020-04-14	Sao Jose do Rio Preto	Sequence obtained in the present study
EPI_ISL_18631979	2020-04-14	Sao Jose do Rio Preto	Sequence obtained in the present study
EPI_ISL_18631981	2020-04-21	Sao Jose do Rio Preto	Sequence obtained in the present study
EPI_ISL_18631982	2020-04-22	Sao Jose do Rio Preto	Sequence obtained in the present study
EPI_ISL_18631986	2020-04-28	Sao Jose do Rio Preto	Sequence obtained in the present study
EPI_ISL_18631987	2020-04-28	Sao Jose do Rio Preto	Sequence obtained in the present study
EPI_ISL_18631990	2020-04-28	Sao Jose do Rio Preto	Sequence obtained in the present study
EPI_ISL_18631994	2020-04-30	Sao Jose do Rio Preto	Sequence obtained in the present study
EPI_ISL_18631995	2020-04-30	Sao Jose do Rio Preto	Sequence obtained in the present study
EPI_ISL_18631996	2020-04-29	Sao Jose do Rio Preto	Sequence obtained in the present study
EPI_ISL_18631998	2020-04-30	Sao Jose do Rio Preto	Sequence obtained in the present study
EPI_ISL_18631999	2020-04-30	Sao Jose do Rio Preto	Sequence obtained in the present study
EPI_ISL_18632000	2020-05-01	Sao Jose do Rio Preto	Sequence obtained in the present study
EPI_ISL_18632004	2020-05-07	Sao Jose do Rio Preto	Sequence obtained in the present study
EPI_ISL_18632005	2020-05-07	Sao Jose do Rio Preto	Sequence obtained in the present study
EPI_ISL_18632006	2020-05-07	Sao Jose do Rio Preto	Sequence obtained in the present study
EPI_ISL_18632008	2020-05-10	Sao Jose do Rio Preto	Sequence obtained in the present study
EPI_ISL_18632009	2020-05-10	Sao Jose do Rio Preto	Sequence obtained in the present study
EPI_ISL_18632018	2020-05-15	Sao Jose do Rio Preto	Sequence obtained in the present study
EPI_ISL_18632047	2020-06-06	Sao Jose do Rio Preto	Sequence obtained in the present study
EPI_ISL_18632052	2020-06-07	Sao Jose do Rio Preto	Sequence obtained in the present study
EPI_ISL_18632056	2020-06-08	Sao Jose do Rio Preto	Sequence obtained in the present study
EPI_ISL_18632060	2020-06-08	Sao Jose do Rio Preto	Sequence obtained in the present study
EPI_ISL_18632067	2020-06-09	Sao Jose do Rio Preto	Sequence obtained in the present study
EPI_ISL_18632068	2020-06-09	Sao Jose do Rio Preto	Sequence obtained in the present study
EPI_ISL_18632069	2020-06-09	Sao Jose do Rio Preto	Sequence obtained in the present study
EPI_ISL_18632079	2020-06-12	Sao Jose do Rio Preto	Sequence obtained in the present study
EPI_ISL_18632086	2020-06-13	Sao Jose do Rio Preto	Sequence obtained in the present study
EPI_ISL_18632091	2020-06-16	Sao Jose do Rio Preto	Sequence obtained in the present study
EPI_ISL_18632094	2020-06-17	Sao Jose do Rio Preto	Sequence obtained in the present study
EPI_ISL_18637327	2020-06-20	Sao Jose do Rio Preto	Sequence obtained in the present study
EPI_ISL_18632119	2020-06-22	Sao Jose do Rio Preto	Sequence obtained in the present study
EPI_ISL_18632123	2020-06-22	Sao Jose do Rio Preto	Sequence obtained in the present study
EPI_ISL_18632126	2020-06-22	Sao Jose do Rio Preto	Sequence obtained in the present study
EPI_ISL_18632127	2020-06-22	Sao Jose do Rio Preto	Sequence obtained in the present study
EPI_ISL_18632139	2020-06-24	Sao Jose do Rio Preto	Sequence obtained in the present study
EPI_ISL_18632140	2020-06-24	Sao Jose do Rio Preto	Sequence obtained in the present study
EPI_ISL_18632150	2020-06-26	Sao Jose do Rio Preto	Sequence obtained in the present study
EPI_ISL_18632154	2020-06-26	Sao Jose do Rio Preto	Sequence obtained in the present study
EPI_ISL_18632161	2020-06-28	Sao Jose do Rio Preto	Sequence obtained in the present study
EPI_ISL_18632162	2020-06-28	Sao Jose do Rio Preto	Sequence obtained in the present study
EPI_ISL_18632166	2020-06-27	Sao Jose do Rio Preto	Sequence obtained in the present study
EPI_ISL_18632168	2020-06-28	Sao Jose do Rio Preto	Sequence obtained in the present study
EPI_ISL_18632171	2020-06-29	Sao Jose do Rio Preto	Sequence obtained in the present study
EPI_ISL_18632174	2020-06-29	Sao Jose do Rio Preto	Sequence obtained in the present study
EPI_ISL_18632184	2020-07-06	Sao Jose do Rio Preto	Sequence obtained in the present study
EPI_ISL_18632188	2020-07-08	Sao Jose do Rio Preto	Sequence obtained in the present study
EPI_ISL_18632192	2020-07-09	Sao Jose do Rio Preto	Sequence obtained in the present study
EPI_ISL_18632195	2020-07-10	Sao Jose do Rio Preto	Sequence obtained in the present study
EPI_ISL_18632198	2020-07-12	Sao Jose do Rio Preto	Sequence obtained in the present study
EPI_ISL_18632199	2020-07-12	Sao Jose do Rio Preto	Sequence obtained in the present study
EPI_ISL_18632208	2020-07-13	Sao Jose do Rio Preto	Sequence obtained in the present study
EPI_ISL_18632216	2020-07-15	Sao Jose do Rio Preto	Sequence obtained in the present study
EPI_ISL_18632218	2020-07-15	Sao Jose do Rio Preto	Sequence obtained in the present study
EPI_ISL_18632219	2020-07-15	Sao Jose do Rio Preto	Sequence obtained in the present study
EPI_ISL_18632234	2020-07-21	Sao Jose do Rio Preto	Sequence obtained in the present study
EPI_ISL_18632239	2020-07-23	Sao Jose do Rio Preto	Sequence obtained in the present study
EPI_ISL_18632241	2020-07-25	Sao Jose do Rio Preto	Sequence obtained in the present study
EPI_ISL_18632246	2020-07-24	Sao Jose do Rio Preto	Sequence obtained in the present study
EPI_ISL_18632247	2020-07-26	Sao Jose do Rio Preto	Sequence obtained in the present study
EPI_ISL_18632252	2020-07-28	Sao Jose do Rio Preto	Sequence obtained in the present study
EPI_ISL_18632255	2020-07-29	Sao Jose do Rio Preto	Sequence obtained in the present study
EPI_ISL_18632256	2020-07-29	Sao Jose do Rio Preto	Sequence obtained in the present study
EPI_ISL_18632257	2020-07-29	Sao Jose do Rio Preto	Sequence obtained in the present study
EPI_ISL_18632260	2020-08-02	Sao Jose do Rio Preto	Sequence obtained in the present study
EPI_ISL_18632263	2020-08-02	Sao Jose do Rio Preto	Sequence obtained in the present study
EPI_ISL_18632267	2020-08-03	Sao Jose do Rio Preto	Sequence obtained in the present study
EPI_ISL_18632272	2020-08-05	Sao Jose do Rio Preto	Sequence obtained in the present study
EPI_ISL_18632281	2020-08-07	Sao Jose do Rio Preto	Sequence obtained in the present study
EPI_ISL_18632282	2020-08-07	Sao Jose do Rio Preto	Sequence obtained in the present study
EPI_ISL_18632283	2020-08-07	Sao Jose do Rio Preto	Sequence obtained in the present study
EPI_ISL_18632284	2020-08-07	Sao Jose do Rio Preto	Sequence obtained in the present study
EPI_ISL_18632287	2020-08-09	Sao Jose do Rio Preto	Sequence obtained in the present study
EPI_ISL_18632288	2020-08-10	Sao Jose do Rio Preto	Sequence obtained in the present study
EPI_ISL_18632294	2020-08-12	Sao Jose do Rio Preto	Sequence obtained in the present study
EPI_ISL_18632295	2020-08-12	Sao Jose do Rio Preto	Sequence obtained in the present study
EPI_ISL_18632300	2020-08-17	Sao Jose do Rio Preto	Sequence obtained in the present study
EPI_ISL_18632309	2020-08-18	Sao Jose do Rio Preto	Sequence obtained in the present study
EPI_ISL_18632312	2020-08-18	Sao Jose do Rio Preto	Sequence obtained in the present study
EPI_ISL_18632327	2020-08-19	Sao Jose do Rio Preto	Sequence obtained in the present study
EPI_ISL_18632329	2020-08-20	Sao Jose do Rio Preto	Sequence obtained in the present study
EPI_ISL_18632331	2020-08-20	Sao Jose do Rio Preto	Sequence obtained in the present study
EPI_ISL_18632332	2020-08-21	Sao Jose do Rio Preto	Sequence obtained in the present study
EPI_ISL_18632333	2020-08-22	Sao Jose do Rio Preto	Sequence obtained in the present study
EPI_ISL_18632339	2020-08-24	Sao Jose do Rio Preto	Sequence obtained in the present study
EPI_ISL_18632342	2020-08-26	Sao Jose do Rio Preto	Sequence obtained in the present study
EPI_ISL_18632346	2020-08-28	Sao Jose do Rio Preto	Sequence obtained in the present study
EPI_ISL_18632348	2020-08-28	Sao Jose do Rio Preto	Sequence obtained in the present study
EPI_ISL_18632349	2020-09-29	Sao Jose do Rio Preto	Sequence obtained in the present study
EPI_ISL_18632350	2020-09-29	Sao Jose do Rio Preto	Sequence obtained in the present study
EPI_ISL_18632352	2020-08-31	Sao Jose do Rio Preto	Sequence obtained in the present study
EPI_ISL_18632353	2020-08-31	Sao Jose do Rio Preto	Sequence obtained in the present study
EPI_ISL_18632358	2020-08-31	Sao Jose do Rio Preto	Sequence obtained in the present study
EPI_ISL_18632365	2020-09-01	Sao Jose do Rio Preto	Sequence obtained in the present study
EPI_ISL_18632368	2020-09-01	Sao Jose do Rio Preto	Sequence obtained in the present study
EPI_ISL_18632369	2020-09-02	Sao Jose do Rio Preto	Sequence obtained in the present study
EPI_ISL_18632370	2020-09-03	Sao Jose do Rio Preto	Sequence obtained in the present study
EPI_ISL_18632371	2020-09-03	Sao Jose do Rio Preto	Sequence obtained in the present study
EPI_ISL_18632373	2020-09-03	Sao Jose do Rio Preto	Sequence obtained in the present study
EPI_ISL_18632389	2020-09-08	Sao Jose do Rio Preto	Sequence obtained in the present study
EPI_ISL_18632398	2020-09-11	Sao Jose do Rio Preto	Sequence obtained in the present study
EPI_ISL_18632400	2020-09-10	Sao Jose do Rio Preto	Sequence obtained in the present study
EPI_ISL_18632401	2020-09-11	Sao Jose do Rio Preto	Sequence obtained in the present study
EPI_ISL_18632406	2020-09-12	Sao Jose do Rio Preto	Sequence obtained in the present study
EPI_ISL_18632407	2020-09-12	Sao Jose do Rio Preto	Sequence obtained in the present study
EPI_ISL_18632408	2020-09-12	Sao Jose do Rio Preto	Sequence obtained in the present study
EPI_ISL_18632410	2020-09-13	Sao Jose do Rio Preto	Sequence obtained in the present study
EPI_ISL_18632414	2020-09-14	Sao Jose do Rio Preto	Sequence obtained in the present study
EPI_ISL_18632419	2020-09-14	Sao Jose do Rio Preto	Sequence obtained in the present study
EPI_ISL_18632421	2020-09-16	Sao Jose do Rio Preto	Sequence obtained in the present study
EPI_ISL_18632427	2020-09-19	Sao Jose do Rio Preto	Sequence obtained in the present study
EPI_ISL_18632431	2020-09-20	Sao Jose do Rio Preto	Sequence obtained in the present study
EPI_ISL_18632433	2020-09-21	Sao Jose do Rio Preto	Sequence obtained in the present study
EPI_ISL_18632436	2020-09-21	Sao Jose do Rio Preto	Sequence obtained in the present study
EPI_ISL_18632440	2020-09-23	Sao Jose do Rio Preto	Sequence obtained in the present study
EPI_ISL_18632441	2020-09-22	Sao Jose do Rio Preto	Sequence obtained in the present study
EPI_ISL_18632443	2020-09-22	Sao Jose do Rio Preto	Sequence obtained in the present study
EPI_ISL_18632445	2020-09-24	Sao Jose do Rio Preto	Sequence obtained in the present study
EPI_ISL_18632449	2020-09-23	Sao Jose do Rio Preto	Sequence obtained in the present study
EPI_ISL_18632452	2020-10-02	Sao Jose do Rio Preto	Sequence obtained in the present study
EPI_ISL_18632460	2020-10-06	Sao Jose do Rio Preto	Sequence obtained in the present study
EPI_ISL_18632462	2020-10-07	Sao Jose do Rio Preto	Sequence obtained in the present study
EPI_ISL_18632465	2020-10-08	Sao Jose do Rio Preto	Sequence obtained in the present study
EPI_ISL_18632467	2020-10-09	Sao Jose do Rio Preto	Sequence obtained in the present study
EPI_ISL_18632470	2020-10-09	Sao Jose do Rio Preto	Sequence obtained in the present study
EPI_ISL_18632471	2020-10-11	Sao Jose do Rio Preto	Sequence obtained in the present study
EPI_ISL_18632475	2020-10-11	Sao Jose do Rio Preto	Sequence obtained in the present study
EPI_ISL_18632478	2020-10-12	Sao Jose do Rio Preto	Sequence obtained in the present study
EPI_ISL_18632479	2020-10-12	Sao Jose do Rio Preto	Sequence obtained in the present study
EPI_ISL_18632482	2020-10-08	Sao Jose do Rio Preto	Sequence obtained in the present study
EPI_ISL_18632484	2020-10-13	Sao Jose do Rio Preto	Sequence obtained in the present study
EPI_ISL_18632491	2020-10-15	Sao Jose do Rio Preto	Sequence obtained in the present study
EPI_ISL_18632494	2020-10-16	Sao Jose do Rio Preto	Sequence obtained in the present study
EPI_ISL_18632498	2020-10-17	Sao Jose do Rio Preto	Sequence obtained in the present study
EPI_ISL_18632503	2020-10-19	Sao Jose do Rio Preto	Sequence obtained in the present study
EPI_ISL_18632506	2020-10-19	Sao Jose do Rio Preto	Sequence obtained in the present study
EPI_ISL_18632510	2020-10-20	Sao Jose do Rio Preto	Sequence obtained in the present study
EPI_ISL_18632512	2020-10-21	Sao Jose do Rio Preto	Sequence obtained in the present study
EPI_ISL_18632513	2020-10-21	Sao Jose do Rio Preto	Sequence obtained in the present study
EPI_ISL_18632516	2020-10-23	Sao Jose do Rio Preto	Sequence obtained in the present study
EPI_ISL_18632519	2020-10-25	Sao Jose do Rio Preto	Sequence obtained in the present study
EPI_ISL_18632523	2020-10-26	Sao Jose do Rio Preto	Sequence obtained in the present study
EPI_ISL_18632524	2020-10-26	Sao Jose do Rio Preto	Sequence obtained in the present study
EPI_ISL_18632525	2020-10-26	Sao Jose do Rio Preto	Sequence obtained in the present study
EPI_ISL_18632526	2020-10-26	Sao Jose do Rio Preto	Sequence obtained in the present study
EPI_ISL_18632530	2020-10-28	Sao Jose do Rio Preto	Sequence obtained in the present study
EPI_ISL_18632539	2020-11-03	Sao Jose do Rio Preto	Sequence obtained in the present study
EPI_ISL_18632541	2020-11-04	Sao Jose do Rio Preto	Sequence obtained in the present study
EPI_ISL_18632542	2020-11-04	Sao Jose do Rio Preto	Sequence obtained in the present study
EPI_ISL_18632543	2020-11-04	Sao Jose do Rio Preto	Sequence obtained in the present study
EPI_ISL_18632554	2020-11-12	Sao Jose do Rio Preto	Sequence obtained in the present study
EPI_ISL_18632562	2020-11-15	Sao Jose do Rio Preto	Sequence obtained in the present study
EPI_ISL_18632568	2020-11-17	Sao Jose do Rio Preto	Sequence obtained in the present study
EPI_ISL_18632569	2020-11-18	Sao Jose do Rio Preto	Sequence obtained in the present study
EPI_ISL_18632573	2020-11-18	Sao Jose do Rio Preto	Sequence obtained in the present study
EPI_ISL_18632575	2020-11-18	Sao Jose do Rio Preto	Sequence obtained in the present study
EPI_ISL_18632584	2020-11-22	Sao Jose do Rio Preto	Sequence obtained in the present study
EPI_ISL_18632585	2020-11-21	Sao Jose do Rio Preto	Sequence obtained in the present study
EPI_ISL_18632587	2020-11-22	Sao Jose do Rio Preto	Sequence obtained in the present study
EPI_ISL_18632589	2020-11-23	Sao Jose do Rio Preto	Sequence obtained in the present study
