# Supplementary material for: Spatiotemporal Dynamics of SARS-CoV-2 Variants During the First Year of the Pandemic Highlight the Earlier Emergence of the Zeta Variant of Interest in Brazil
Source: Pathogens. 2024 Dec 6;13(12):1069. doi: 10.3390/pathogens13121069 (PMC11728640; doi:10.3390/pathogens13121069)
Supplement: Supplementary file 1 [file pathogens-13-01069-s001.zip › Table_S5.xlsx]

## Sheet: Table_S5
Table S5. SARS-CoV-2 whole genome sequences generated in the present study and retrieved from the GISAID database (https://gisaid.org) used for phylogenetic and phylogeography analyses of VOI Zeta.
GISAID Accession ID	Collection date	Location	Observation
EPI_ISL_12402053	2020-12-09	Salvador	-
EPI_ISL_2241499	2020-12-18	Joao Pessoa	-
EPI_ISL_2241530	2020-12-21	Recife	-
EPI_ISL_1499299	2020-11-02	Belem	-
EPI_ISL_2245070	2020-12-17	Macapa	-
EPI_ISL_2248776	2020-12-21	Sao Luis	-
EPI_ISL_2614114	2020-12-21	Rio de Janeiro	-
EPI_ISL_2614126	2020-12-28	Rio de Janeiro	-
EPI_ISL_2614383	2020-12-09	Rio de Janeiro	-
EPI_ISL_2629610	2020-12-11	Rio de Janeiro	-
EPI_ISL_2629628	2020-12-17	Rio de Janeiro	-
EPI_ISL_3190290	2020-12-01	Rio de Janeiro	-
EPI_ISL_3190287	2020-11-25	Rio de Janeiro	-
EPI_ISL_3190292	2020-12-03	Rio de Janeiro	-
EPI_ISL_3190295	2020-12-28	Rio de Janeiro	-
EPI_ISL_3190288	2020-12-01	Rio de Janeiro	-
EPI_ISL_2248775	2020-12-20	Sao Luis	-
EPI_ISL_1239126	2020-12-18	Vitoria	-
EPI_ISL_1239115	2020-12-27	Vitoria	-
EPI_ISL_11356603	2020-12-22	Belem	-
EPI_ISL_717953	2020-11-04	Rio de Janeiro	-
EPI_ISL_13131776	2020-12-14	Salvador	-
EPI_ISL_1068223	2020-12-21	Manaus	-
EPI_ISL_13229344	2020-12-30	Salvador	-
EPI_ISL_2308418	2020-11-23	Maceio	-
EPI_ISL_2308422	2020-12-06	Maceio	-
EPI_ISL_3434808	2020-12-31	Maceio	-
EPI_ISL_3434812	2020-12-09	Maceio	-
EPI_ISL_3434807	2020-12-26	Maceio	-
EPI_ISL_2344275	2020-11-17	Curitiba	-
EPI_ISL_2344236	2020-12-10	Curitiba	-
EPI_ISL_833161	2020-11-26	Sao Paulo	-
EPI_ISL_13833484	2020-09-11	Vitoria	-
EPI_ISL_13833485	2020-11-03	Vitoria	-
EPI_ISL_717951	2020-11-04	Rio de Janeiro	-
EPI_ISL_2645646	2020-12-30	Maceio	-
EPI_ISL_12173804	2020-12-15	Salvador	-
EPI_ISL_12173811	2020-12-08	Salvador	-
EPI_ISL_12173810	2020-12-15	Salvador	-
EPI_ISL_12173817	2020-12-15	Salvador	-
EPI_ISL_12173823	2020-12-15	Salvador	-
EPI_ISL_2677266	2020-12-12	Florianopolis	-
EPI_ISL_2677276	2020-12-26	Florianopolis	-
EPI_ISL_2677297	2020-12-16	Florianopolis	-
EPI_ISL_2157575	2020-12-16	Rio de Janeiro	-
EPI_ISL_6208349	2020-11-02	Rio de Janeiro	-
EPI_ISL_6208348	2020-10-30	Rio de Janeiro	-
EPI_ISL_717922	2020-10-29	Rio de Janeiro	-
EPI_ISL_2245086	2020-12-31	Sao Luis	-
EPI_ISL_2245071	2020-12-26	Macapa	-
EPI_ISL_2245072	2020-12-28	Macapa	-
EPI_ISL_2245067	2020-12-05	Macapa	-
EPI_ISL_2245068	2020-12-05	Macapa	-
EPI_ISL_2245065	2020-11-19	Macapa	-
EPI_ISL_2245066	2020-11-19	Macapa	-
EPI_ISL_2248784	2020-11-22	Macapa	-
EPI_ISL_2248786	2020-12-15	Macapa	-
EPI_ISL_2308408	2020-12-02	Maceio	-
EPI_ISL_2308440	2020-12-22	Maceio	-
EPI_ISL_2308431	2020-12-01	Maceio	-
EPI_ISL_2308435	2020-11-29	Maceio	-
EPI_ISL_2308425	2020-12-14	Maceio	-
EPI_ISL_2308419	2020-11-23	Maceio	-
EPI_ISL_2344251	2020-12-04	Campo Grande	-
EPI_ISL_2344273	2020-09-26	Curitiba	-
EPI_ISL_2344237	2020-12-29	Cuiaba	-
EPI_ISL_2344235	2020-10-22	Curitiba	-
EPI_ISL_2344234	2020-12-15	Campo Grande	-
EPI_ISL_2344246	2020-12-12	Sao Paulo	-
EPI_ISL_2344425	2020-09-01	Curitiba	-
EPI_ISL_2344440	2020-12-04	Curitiba	-
EPI_ISL_2344461	2020-12-01	Porto Alegre	-
EPI_ISL_2443608	2020-10-26	Rio de Janeiro	-
EPI_ISL_2443669	2020-12-18	Rio de Janeiro	-
EPI_ISL_2443668	2020-12-14	Rio de Janeiro	-
EPI_ISL_2443667	2020-12-08	Rio de Janeiro	-
EPI_ISL_2443666	2020-12-04	Rio de Janeiro	-
EPI_ISL_2443663	2020-11-19	Rio de Janeiro	-
EPI_ISL_2443633	2020-11-09	Rio de Janeiro	-
EPI_ISL_2443670	2020-12-28	Rio de Janeiro	-
EPI_ISL_2443674	2020-11-14	Porto Alegre	-
EPI_ISL_2466123	2020-12-02	Rio de Janeiro	-
EPI_ISL_2466122	2020-12-10	Rio de Janeiro	-
EPI_ISL_717932	2020-10-29	Rio de Janeiro	-
EPI_ISL_2491720	2020-12-15	Salvador	-
EPI_ISL_2491752	2020-10-26	Salvador	-
EPI_ISL_2491764	2020-12-15	Salvador	-
EPI_ISL_2491766	2020-12-09	Salvador	-
EPI_ISL_2491765	2020-12-09	Salvador	-
EPI_ISL_2491719	2020-12-14	Salvador	-
EPI_ISL_7455335	2020-11-05	Rio de Janeiro	-
EPI_ISL_2308448	2020-12-07	Maceio	-
EPI_ISL_717923	2020-11-05	Rio de Janeiro	-
EPI_ISL_717925	2020-10-09	Rio de Janeiro	-
EPI_ISL_717927	2020-10-27	Rio de Janeiro	-
EPI_ISL_717931	2020-10-27	Rio de Janeiro	-
EPI_ISL_717934	2020-10-29	Rio de Janeiro	-
EPI_ISL_717936	2020-10-29	Rio de Janeiro	-
EPI_ISL_717935	2020-10-29	Rio de Janeiro	-
EPI_ISL_717942	2020-11-03	Rio de Janeiro	-
EPI_ISL_717944	2020-11-03	Rio de Janeiro	-
EPI_ISL_717947	2020-11-03	Rio de Janeiro	-
EPI_ISL_717946	2020-11-03	Rio de Janeiro	-
EPI_ISL_717949	2020-11-03	Rio de Janeiro	-
EPI_ISL_717948	2020-11-03	Rio de Janeiro	-
EPI_ISL_717939	2020-10-29	Rio de Janeiro	-
EPI_ISL_717950	2020-11-03	Rio de Janeiro	-
EPI_ISL_717952	2020-11-04	Rio de Janeiro	-
EPI_ISL_717954	2020-11-04	Rio de Janeiro	-
EPI_ISL_717956	2020-11-05	Rio de Janeiro	-
EPI_ISL_792562	2020-10-13	Joao Pessoa	-
EPI_ISL_792639	2020-11-21	Maceio	-
EPI_ISL_792642	2020-12-04	Maceio	-
EPI_ISL_2344428	2020-12-18	Curitiba	-
EPI_ISL_2344456	2020-11-19	Curitiba	-
EPI_ISL_2344460	2020-12-10	Porto Alegre	-
EPI_ISL_861677	2020-12-23	Sao Paulo	-
EPI_ISL_861676	2020-12-23	Sao Paulo	-
EPI_ISL_943610	2020-11-18	Porto Alegre	-
EPI_ISL_944090	2020-11-18	Porto Alegre	-
EPI_ISL_1060922	2020-12-31	Manaus	-
EPI_ISL_1060923	2020-12-15	Manaus	-
EPI_ISL_1060917	2020-12-21	Manaus	-
EPI_ISL_1060919	2020-12-23	Manaus	-
EPI_ISL_1060886	2020-12-22	Manaus	-
EPI_ISL_1061032	2020-12-16	Manaus	-
EPI_ISL_1068115	2020-12-28	Manaus	-
EPI_ISL_1068153	2020-12-23	Manaus	-
EPI_ISL_1068145	2020-12-09	Manaus	-
EPI_ISL_2603497	2020-10-29	Rio de Janeiro	-
EPI_ISL_2603490	2020-12-28	Rio de Janeiro	-
EPI_ISL_2603485	2020-12-28	Rio de Janeiro	-
EPI_ISL_2603481	2020-12-29	Rio de Janeiro	-
EPI_ISL_2603483	2020-12-28	Rio de Janeiro	-
EPI_ISL_2603484	2020-12-28	Rio de Janeiro	-
EPI_ISL_2603480	2020-12-29	Rio de Janeiro	-
EPI_ISL_2603478	2020-12-30	Rio de Janeiro	-
EPI_ISL_2614513	2020-12-26	Sao Paulo	-
EPI_ISL_2614382	2020-12-09	Rio de Janeiro	-
EPI_ISL_2614070	2020-12-21	Rio de Janeiro	-
EPI_ISL_2614098	2020-11-02	Rio de Janeiro	-
EPI_ISL_2614096	2020-10-30	Rio de Janeiro	-
EPI_ISL_2614102	2020-11-06	Rio de Janeiro	-
EPI_ISL_2614100	2020-11-05	Rio de Janeiro	-
EPI_ISL_2614106	2020-12-03	Rio de Janeiro	-
EPI_ISL_2614109	2020-12-18	Rio de Janeiro	-
EPI_ISL_2614108	2020-12-16	Rio de Janeiro	-
EPI_ISL_2614110	2020-12-18	Rio de Janeiro	-
EPI_ISL_2614113	2020-12-21	Rio de Janeiro	-
EPI_ISL_2614112	2020-12-21	Rio de Janeiro	-
EPI_ISL_2614111	2020-12-21	Rio de Janeiro	-
EPI_ISL_2614118	2020-12-23	Rio de Janeiro	-
EPI_ISL_2614117	2020-12-23	Rio de Janeiro	-
EPI_ISL_2614116	2020-12-22	Rio de Janeiro	-
EPI_ISL_2614119	2020-12-23	Rio de Janeiro	-
EPI_ISL_2614125	2020-12-28	Rio de Janeiro	-
EPI_ISL_2614123	2020-12-28	Rio de Janeiro	-
EPI_ISL_2614128	2020-12-28	Rio de Janeiro	-
EPI_ISL_2614127	2020-12-28	Rio de Janeiro	-
EPI_ISL_2614131	2020-12-30	Rio de Janeiro	-
EPI_ISL_2614130	2020-12-30	Rio de Janeiro	-
EPI_ISL_1213456	2020-12-03	Joao Pessoa	-
EPI_ISL_1239133	2020-12-28	Vitoria	-
EPI_ISL_2443664	2020-11-19	Rio de Janeiro	-
EPI_ISL_2629597	2020-12-11	Rio de Janeiro	-
EPI_ISL_2629639	2020-12-18	Rio de Janeiro	-
EPI_ISL_2629637	2020-12-18	Rio de Janeiro	-
EPI_ISL_2629636	2020-12-18	Rio de Janeiro	-
EPI_ISL_2629633	2020-12-18	Rio de Janeiro	-
EPI_ISL_2629641	2020-12-18	Rio de Janeiro	-
EPI_ISL_2629604	2020-12-11	Rio de Janeiro	-
EPI_ISL_2629609	2020-12-11	Rio de Janeiro	-
EPI_ISL_2629601	2020-12-11	Rio de Janeiro	-
EPI_ISL_2629623	2020-12-24	Rio de Janeiro	-
EPI_ISL_2629622	2020-12-15	Rio de Janeiro	-
EPI_ISL_2645641	2020-12-29	Maceio	-
EPI_ISL_2645635	2020-12-04	Maceio	-
EPI_ISL_2645576	2020-12-08	Vitoria	-
EPI_ISL_2661897	2020-12-26	Fortaleza	-
EPI_ISL_2661900	2020-12-28	Fortaleza	-
EPI_ISL_2661821	2020-11-16	Porto Alegre	-
EPI_ISL_2677281	2020-12-26	Florianopolis	-
EPI_ISL_2677283	2020-12-28	Florianopolis	-
EPI_ISL_2677282	2020-12-28	Florianopolis	-
EPI_ISL_2677270	2020-12-22	Florianopolis	-
EPI_ISL_2677272	2020-12-27	Florianopolis	-
EPI_ISL_2677273	2020-12-28	Florianopolis	-
EPI_ISL_2677277	2020-12-26	Florianopolis	-
EPI_ISL_2677260	2020-12-24	Florianopolis	-
EPI_ISL_2677263	2020-12-31	Florianopolis	-
EPI_ISL_2677262	2020-12-31	Florianopolis	-
EPI_ISL_2677265	2020-12-24	Florianopolis	-
EPI_ISL_2677264	2020-12-29	Florianopolis	-
EPI_ISL_2677267	2020-12-28	Florianopolis	-
EPI_ISL_2677269	2020-12-28	Florianopolis	-
EPI_ISL_2677268	2020-12-24	Florianopolis	-
EPI_ISL_2677258	2020-12-31	Florianopolis	-
EPI_ISL_2677257	2020-12-30	Florianopolis	-
EPI_ISL_2677259	2020-12-26	Florianopolis	-
EPI_ISL_2677233	2020-11-04	Florianopolis	-
EPI_ISL_2677302	2020-12-28	Florianopolis	-
EPI_ISL_2677301	2020-12-29	Florianopolis	-
EPI_ISL_2677304	2020-12-29	Florianopolis	-
EPI_ISL_2677303	2020-12-28	Florianopolis	-
EPI_ISL_2677306	2020-12-29	Florianopolis	-
EPI_ISL_2677305	2020-12-30	Florianopolis	-
EPI_ISL_2677140	2020-11-20	Florianopolis	-
EPI_ISL_2777369	2020-11-26	Manaus	-
EPI_ISL_2777361	2020-12-03	Manaus	-
EPI_ISL_2777379	2020-12-23	Manaus	-
EPI_ISL_2777386	2020-12-23	Manaus	-
EPI_ISL_2603482	2020-12-29	Rio de Janeiro	-
EPI_ISL_2603486	2020-12-28	Rio de Janeiro	-
EPI_ISL_2603492	2020-11-09	Rio de Janeiro	-
EPI_ISL_2603496	2020-10-29	Rio de Janeiro	-
EPI_ISL_2603491	2020-12-23	Rio de Janeiro	-
EPI_ISL_2614071	2020-12-27	Rio de Janeiro	-
EPI_ISL_2614129	2020-12-29	Rio de Janeiro	-
EPI_ISL_2614107	2020-12-11	Rio de Janeiro	-
EPI_ISL_2614120	2020-12-27	Rio de Janeiro	-
EPI_ISL_2614121	2020-12-27	Rio de Janeiro	-
EPI_ISL_2629598	2020-12-11	Rio de Janeiro	-
EPI_ISL_2629606	2020-12-11	Rio de Janeiro	-
EPI_ISL_2629607	2020-12-11	Rio de Janeiro	-
EPI_ISL_2629620	2020-12-14	Rio de Janeiro	-
EPI_ISL_2629647	2020-12-21	Rio de Janeiro	-
EPI_ISL_2629650	2020-12-22	Rio de Janeiro	-
EPI_ISL_2629638	2020-12-18	Rio de Janeiro	-
EPI_ISL_2629648	2020-12-21	Rio de Janeiro	-
EPI_ISL_2629649	2020-12-22	Rio de Janeiro	-
EPI_ISL_2629651	2020-12-23	Rio de Janeiro	-
EPI_ISL_12402023	2020-12-18	Salvador	-
EPI_ISL_2645640	2020-12-29	Maceio	-
EPI_ISL_2614543	2020-05-29	Sao Paulo	-
EPI_ISL_2645573	2020-12-18	Vitoria	-
EPI_ISL_2645636	2020-12-25	Maceio	-
EPI_ISL_2645643	2020-12-17	Maceio	-
EPI_ISL_2645644	2020-12-15	Maceio	-
EPI_ISL_2645555	2020-11-07	Vitoria	-
EPI_ISL_2983311	2020-12-08	Sao Luis	-
EPI_ISL_2983323	2020-12-28	Sao Luis	-
EPI_ISL_2983322	2020-12-27	Sao Luis	-
EPI_ISL_1068108	2020-12-10	Manaus	-
EPI_ISL_2298745	2020-12-23	Fortaleza	-
EPI_ISL_2298760	2020-12-11	Macapa	-
EPI_ISL_3046139	2020-12-05	Recife	-
EPI_ISL_1060891	2020-12-17	Manaus	-
EPI_ISL_1060905	2020-12-23	Manaus	-
EPI_ISL_1060921	2020-12-02	Manaus	-
EPI_ISL_3048837	2020-12-29	Porto Alegre	-
EPI_ISL_3048828	2020-12-11	Porto Alegre	-
EPI_ISL_12402079	2020-12-17	Salvador	-
EPI_ISL_12402088	2020-12-17	Salvador	-
EPI_ISL_12402100	2020-12-22	Salvador	-
EPI_ISL_12402105	2020-12-22	Salvador	-
EPI_ISL_2344253	2020-10-09	Porto Alegre	-
EPI_ISL_2661889	2020-12-17	Fortaleza	-
EPI_ISL_2661803	2020-12-12	Porto Alegre	-
EPI_ISL_2661902	2020-12-28	Fortaleza	-
EPI_ISL_2677280	2020-12-26	Florianopolis	-
EPI_ISL_2677298	2020-12-11	Florianopolis	-
EPI_ISL_2677261	2020-12-28	Florianopolis	-
EPI_ISL_2677295	2020-12-18	Florianopolis	-
EPI_ISL_2677278	2020-12-26	Florianopolis	-
EPI_ISL_2677256	2020-12-22	Florianopolis	-
EPI_ISL_717924	2020-10-29	Rio de Janeiro	-
EPI_ISL_717945	2020-11-03	Rio de Janeiro	-
EPI_ISL_2248785	2020-12-02	Rio de Janeiro	-
EPI_ISL_2241540	2020-12-22	Salvador	-
EPI_ISL_2241525	2020-11-27	Joao Pessoa	-
EPI_ISL_12173841	2020-12-02	Salvador	-
EPI_ISL_2731468	2020-12-04	Maceio	-
EPI_ISL_6633842	2020-08-21	Campo Grande	-
EPI_ISL_6633748	2020-11-19	Campo Grande	-
EPI_ISL_6633660	2020-08-03	Campo Grande	-
EPI_ISL_6633688	2020-10-09	Campo Grande	-
EPI_ISL_1469782	2020-10-22	Porto Alegre	-
EPI_ISL_1469715	2020-10-22	Porto Alegre	-
EPI_ISL_1499203	2020-11-10	Sao Paulo	-
EPI_ISL_7743970	2020-12-30	Florianopolis	-
EPI_ISL_7743969	2020-12-29	Florianopolis	-
EPI_ISL_12173852	2020-12-09	Salvador	-
EPI_ISL_2758710	2020-12-13	Curitiba	-
EPI_ISL_8004612	2020-11-16	Rio de Janeiro	-
EPI_ISL_8004613	2020-11-16	Rio de Janeiro	-
EPI_ISL_8004627	2020-12-09	Rio de Janeiro	-
EPI_ISL_8004626	2020-12-08	Rio de Janeiro	-
EPI_ISL_8004619	2020-11-24	Rio de Janeiro	-
EPI_ISL_8004616	2020-11-19	Rio de Janeiro	-
EPI_ISL_8004615	2020-11-17	Rio de Janeiro	-
EPI_ISL_8004618	2020-11-25	Rio de Janeiro	-
EPI_ISL_8004623	2020-12-04	Rio de Janeiro	-
EPI_ISL_8004622	2020-12-04	Rio de Janeiro	-
EPI_ISL_8004625	2020-12-08	Rio de Janeiro	-
EPI_ISL_8004624	2020-12-08	Rio de Janeiro	-
EPI_ISL_8004620	2020-11-24	Rio de Janeiro	-
EPI_ISL_8005465	2020-11-20	Curitiba	-
EPI_ISL_8005467	2020-12-01	Curitiba	-
EPI_ISL_8005472	2020-12-07	Curitiba	-
EPI_ISL_8005479	2020-12-23	Curitiba	-
EPI_ISL_8005200	2020-12-21	Curitiba	-
EPI_ISL_8005206	2020-12-30	Curitiba	-
EPI_ISL_8005205	2020-12-29	Curitiba	-
EPI_ISL_8005202	2020-12-18	Curitiba	-
EPI_ISL_8005203	2020-12-25	Curitiba	-
EPI_ISL_8005169	2020-11-21	Curitiba	-
EPI_ISL_8005180	2020-11-28	Curitiba	-
EPI_ISL_8005170	2020-11-21	Curitiba	-
EPI_ISL_8005197	2020-12-20	Curitiba	-
EPI_ISL_8005199	2020-12-22	Curitiba	-
EPI_ISL_8005194	2020-12-16	Curitiba	-
EPI_ISL_8005196	2020-12-19	Curitiba	-
EPI_ISL_2777389	2020-12-22	Manaus	-
EPI_ISL_8005160	2020-11-11	Curitiba	-
EPI_ISL_8005161	2020-11-12	Curitiba	-
EPI_ISL_8005164	2020-11-15	Curitiba	-
EPI_ISL_8005189	2020-12-05	Curitiba	-
EPI_ISL_8005168	2020-11-19	Curitiba	-
EPI_ISL_8005188	2020-12-05	Curitiba	-
EPI_ISL_8005163	2020-11-14	Curitiba	-
EPI_ISL_8005171	2020-11-23	Curitiba	-
EPI_ISL_8005172	2020-11-23	Curitiba	-
EPI_ISL_8005175	2020-11-24	Curitiba	-
EPI_ISL_8005157	2020-11-05	Curitiba	-
EPI_ISL_8005178	2020-11-26	Curitiba	-
EPI_ISL_8005478	2020-12-22	Curitiba	-
EPI_ISL_9754679	2020-10-26	Rio de Janeiro	-
EPI_ISL_8005179	2020-11-28	Curitiba	-
EPI_ISL_8005480	2020-12-29	Curitiba	-
EPI_ISL_2645642	2020-12-17	Maceio	-
EPI_ISL_2603488	2020-12-28	Rio de Janeiro	-
EPI_ISL_2661901	2020-12-28	Fortaleza	-
EPI_ISL_2466124	2020-11-27	Rio de Janeiro	-
EPI_ISL_2614105	2020-11-14	Rio de Janeiro	-
EPI_ISL_2614122	2020-12-28	Rio de Janeiro	-
EPI_ISL_2443671	2020-12-28	Rio de Janeiro	-
EPI_ISL_2983313	2020-12-10	Sao Luis	-
EPI_ISL_8004621	2020-12-03	Rio de Janeiro	-
EPI_ISL_1060878	2020-12-23	Manaus	-
EPI_ISL_2344442	2020-11-05	Rio de Janeiro	-
EPI_ISL_12838758	2020-12-04	Salvador	-
EPI_ISL_12838750	2020-12-07	Salvador	-
EPI_ISL_14253344	2020-11-05	Rio de Janeiro	-
EPI_ISL_14316915	2020-11-16	Rio de Janeiro	-
EPI_ISL_8005463	2020-11-09	Curitiba	-
EPI_ISL_8005181	2020-11-28	Curitiba	-
EPI_ISL_8005464	2020-11-17	Curitiba	-
EPI_ISL_3190291	2020-12-01	Rio de Janeiro	-
EPI_ISL_3190289	2020-12-01	Rio de Janeiro	-
EPI_ISL_8005190	2020-12-05	Curitiba	-
EPI_ISL_7743971	2020-12-30	Florianopolis	-
EPI_ISL_7743968	2020-12-28	Florianopolis	-
EPI_ISL_16893921	2020-10-29	Belem	-
EPI_ISL_16893922	2020-11-12	Belem	-
EPI_ISL_7743972	2020-12-30	Florianopolis	-
EPI_ISL_7743967	2020-12-28	Florianopolis	-
EPI_ISL_2603479	2020-12-29	Rio de Janeiro	-
EPI_ISL_8005192	2020-12-07	Curitiba	-
EPI_ISL_2614097	2020-10-30	Rio de Janeiro	-
EPI_ISL_2614115	2020-12-22	Rio de Janeiro	-
EPI_ISL_2614124	2020-12-28	Rio de Janeiro	-
EPI_ISL_7803800	2020-10-15	Florianopolis	-
EPI_ISL_8005468	2020-12-02	Curitiba	-
EPI_ISL_8005184	2020-11-30	Curitiba	-
EPI_ISL_4675979	2020-12-29	Florianopolis	-
EPI_ISL_12402111	2020-12-23	Salvador	-
EPI_ISL_8005173	2020-11-23	Curitiba	-
EPI_ISL_717930	2020-10-27	Rio de Janeiro	-
EPI_ISL_717943	2020-11-03	Rio de Janeiro	-
EPI_ISL_717928	2020-10-27	Rio de Janeiro	-
EPI_ISL_717941	2020-10-30	Rio de Janeiro	-
EPI_ISL_717933	2020-10-29	Rio de Janeiro	-
EPI_ISL_717955	2020-11-05	Rio de Janeiro	-
EPI_ISL_717957	2020-11-05	Rio de Janeiro	-
EPI_ISL_3369438	2020-12-22	Belem	-
EPI_ISL_1469735	2020-10-22	Porto Alegre	-
EPI_ISL_792560	2020-11-06	Manaus	-
EPI_ISL_2157573	2020-12-03	Rio de Janeiro	-
EPI_ISL_3190283	2020-11-09	Rio de Janeiro	-
EPI_ISL_3190285	2020-11-13	Rio de Janeiro	-
EPI_ISL_6633631	2020-09-09	Campo Grande	-
EPI_ISL_6633694	2020-07-10	Campo Grande	-
EPI_ISL_6633714	2020-09-04	Campo Grande	-
EPI_ISL_6633771	2020-12-09	Campo Grande	-
EPI_ISL_6633732	2020-12-11	Campo Grande	-
EPI_ISL_6633746	2020-12-02	Campo Grande	-
EPI_ISL_3434805	2020-12-10	Maceio	-
EPI_ISL_3434806	2020-12-11	Maceio	-
EPI_ISL_6633701	2020-11-16	Campo Grande	-
EPI_ISL_13498034	2020-11-09	Rio Branco	-
EPI_ISL_2677279	2020-12-27	Florianopolis	-
EPI_ISL_2661886	2020-12-15	Fortaleza	-
EPI_ISL_2661878	2020-11-20	Fortaleza	-
EPI_ISL_8005477	2020-12-18	Curitiba	-
EPI_ISL_2677296	2020-12-07	Florianopolis	-
EPI_ISL_18631971	2020-03-25	Sao Jose do Rio Preto	Sequence obtained in the present study
EPI_ISL_18632020	2020-05-18	Sao Jose do Rio Preto	Sequence obtained in the present study
EPI_ISL_18632242	2020-07-24	Sao Jose do Rio Preto	Sequence obtained in the present study
EPI_ISL_18632364	2020-08-31	Sao Jose do Rio Preto	Sequence obtained in the present study
EPI_ISL_18632394	2020-09-09	Sao Jose do Rio Preto	Sequence obtained in the present study
EPI_ISL_18637331	2020-10-23	Sao Jose do Rio Preto	Sequence obtained in the present study
EPI_ISL_18632548	2020-11-11	Sao Jose do Rio Preto	Sequence obtained in the present study
EPI_ISL_18632555	2020-11-13	Sao Jose do Rio Preto	Sequence obtained in the present study
EPI_ISL_18632558	2020-11-15	Sao Jose do Rio Preto	Sequence obtained in the present study
EPI_ISL_18632571	2020-11-18	Sao Jose do Rio Preto	Sequence obtained in the present study
EPI_ISL_18632591	2020-11-23	Sao Jose do Rio Preto	Sequence obtained in the present study
EPI_ISL_1785613	2021-01-16	Sao Jose do Rio Preto	-
EPI_ISL_2008942	2020-11-09	Sao Jose do Rio Preto	-
EPI_ISL_2013854	2021-01-16	Sao Jose do Rio Preto	-
EPI_ISL_2156152	2021-01-16	Sao Jose do Rio Preto	-
EPI_ISL_2156261	2021-01-16	Sao Jose do Rio Preto	-
EPI_ISL_2344289	2020-11-27	Sao Jose do Rio Preto	-
EPI_ISL_2344321	2020-11-16	Sao Jose do Rio Preto	-
EPI_ISL_2344449	2021-01-25	Sao Jose do Rio Preto	-
EPI_ISL_2543759	2021-01-16	Sao Jose do Rio Preto	-
EPI_ISL_2544839	2021-01-16	Sao Jose do Rio Preto	-
EPI_ISL_2544840	2021-01-16	Sao Jose do Rio Preto	-
EPI_ISL_2544843	2021-01-16	Sao Jose do Rio Preto	-
EPI_ISL_2544844	2021-01-16	Sao Jose do Rio Preto	-
EPI_ISL_2544845	2021-01-16	Sao Jose do Rio Preto	-
EPI_ISL_2544846	2021-01-16	Sao Jose do Rio Preto	-
EPI_ISL_2544847	2021-01-16	Sao Jose do Rio Preto	-
EPI_ISL_2544850	2021-01-16	Sao Jose do Rio Preto	-
EPI_ISL_2544852	2021-01-16	Sao Jose do Rio Preto	-
EPI_ISL_2544861	2021-01-26	Sao Jose do Rio Preto	-
EPI_ISL_2544863	2021-01-26	Sao Jose do Rio Preto	-
EPI_ISL_2544865	2021-01-26	Sao Jose do Rio Preto	-
EPI_ISL_2544866	2021-01-26	Sao Jose do Rio Preto	-
EPI_ISL_2544867	2021-01-26	Sao Jose do Rio Preto	-
EPI_ISL_2544868	2021-01-26	Sao Jose do Rio Preto	-
EPI_ISL_2544869	2021-01-26	Sao Jose do Rio Preto	-
EPI_ISL_2544872	2021-01-26	Sao Jose do Rio Preto	-
EPI_ISL_2544883	2020-11-20	Sao Jose do Rio Preto	-
EPI_ISL_2544886	2020-11-20	Sao Jose do Rio Preto	-
EPI_ISL_2544898	2020-11-24	Sao Jose do Rio Preto	-
EPI_ISL_1068259	2021-01-04	Manaus	-
EPI_ISL_11396739	2021-01-29	Macapa	-
EPI_ISL_1182555	2021-01-30	Belo Horizonte	-
EPI_ISL_1182561	2021-01-18	Belo Horizonte	-
EPI_ISL_1182563	2021-01-17	Curitiba	-
EPI_ISL_1182574	2021-01-04	Belo Horizonte	-
EPI_ISL_1182575	2021-01-03	Curitiba	-
EPI_ISL_1213310	2021-01-29	Rio de Janeiro	-
EPI_ISL_1213312	2021-01-29	Rio de Janeiro	-
EPI_ISL_1213314	2021-01-29	Rio de Janeiro	-
EPI_ISL_1213315	2021-01-29	Natal	-
EPI_ISL_1213319	2021-01-29	Natal	-
EPI_ISL_1213320	2021-01-29	Natal	-
EPI_ISL_1213322	2021-01-29	Natal	-
EPI_ISL_1213329	2021-01-28	Natal	-
EPI_ISL_1213424	2021-01-18	Rio de Janeiro	-
EPI_ISL_1213425	2021-01-18	Rio de Janeiro	-
EPI_ISL_12140047	2021-01-04	Joao Pessoa	-
EPI_ISL_1239139	2021-01-15	Belo Horizonte	-
EPI_ISL_1465257	2021-01-31	Sao Luis	-
EPI_ISL_1465264	2021-01-15	Sao Luis	-
EPI_ISL_1465275	2021-01-02	Sao Luis	-
EPI_ISL_1493596	2021-01-18	Porto Velho	-
EPI_ISL_1493600	2021-01-04	Porto Velho	-
EPI_ISL_1494966	2021-01-28	Belo Horizonte	-
EPI_ISL_1533995	2021-01-29	Rio de Janeiro	-
EPI_ISL_16960173	2021-01-16	Recife	-
EPI_ISL_16960220	2021-01-28	Recife	-
EPI_ISL_16960221	2021-01-28	Recife	-
EPI_ISL_16960224	2021-01-29	Recife	-
EPI_ISL_16981114	2021-01-01	Sao Paulo	-
EPI_ISL_16981115	2021-01-01	Rio de Janeiro	-
EPI_ISL_16981132	2021-01-16	Recife	-
EPI_ISL_16981136	2021-01-16	Sao Paulo	-
EPI_ISL_16981179	2021-01-28	Recife	-
EPI_ISL_16981180	2021-01-28	Recife	-
EPI_ISL_16981181	2021-01-28	Sao Paulo	-
EPI_ISL_16981182	2021-01-28	Rio de Janeiro	-
EPI_ISL_16981183	2021-01-29	Recife	-
EPI_ISL_16981184	2021-01-29	Rio de Janeiro	-
EPI_ISL_16981185	2021-01-29	Rio de Janeiro	-
EPI_ISL_17997135	2021-01-15	Porto Alegre	-
EPI_ISL_2221860	2021-01-03	Recife	-
EPI_ISL_2241573	2021-01-15	Joao Pessoa	-
EPI_ISL_2241584	2021-01-15	Aracaju	-
EPI_ISL_2245073	2021-01-02	Macapa	-
EPI_ISL_2248779	2021-01-01	Sao Luis	-
EPI_ISL_2248787	2021-01-04	Macapa	-
EPI_ISL_2249360	2021-01-15	Porto Alegre	-
EPI_ISL_2249372	2021-01-18	Porto Alegre	-
EPI_ISL_2249374	2021-01-17	Porto Alegre	-
EPI_ISL_2249377	2021-01-31	Rio de Janeiro	-
EPI_ISL_2298793	2021-01-16	Macapa	-
EPI_ISL_2298799	2021-01-18	Macapa	-
EPI_ISL_2298800	2021-01-28	Macapa	-
EPI_ISL_2298803	2021-01-30	Macapa	-
EPI_ISL_2308410	2021-01-18	Maceio	-
EPI_ISL_2308412	2021-01-02	Maceio	-
EPI_ISL_2308420	2021-01-31	Maceio	-
EPI_ISL_2308423	2021-01-01	Maceio	-
EPI_ISL_2308430	2021-01-02	Maceio	-
EPI_ISL_2308441	2021-01-31	Maceio	-
EPI_ISL_2308449	2021-01-02	Maceio	-
EPI_ISL_2308461	2021-01-04	Maceio	-
EPI_ISL_2348595	2021-01-04	Goiania	-
EPI_ISL_2443578	2021-01-04	Rio de Janeiro	-
EPI_ISL_2443580	2021-01-15	Rio de Janeiro	-
EPI_ISL_2466227	2021-01-01	Natal	-
EPI_ISL_2491744	2021-01-29	Salvador	-
EPI_ISL_2491750	2021-01-28	Salvador	-
EPI_ISL_2491776	2021-01-28	Salvador	-
EPI_ISL_2491777	2021-01-29	Salvador	-
EPI_ISL_2614132	2021-01-02	Rio de Janeiro	-
EPI_ISL_2614133	2021-01-03	Rio de Janeiro	-
EPI_ISL_2614134	2021-01-03	Rio de Janeiro	-
EPI_ISL_2614135	2021-01-04	Rio de Janeiro	-
EPI_ISL_2614136	2021-01-04	Rio de Janeiro	-
EPI_ISL_2614137	2021-01-04	Rio de Janeiro	-
EPI_ISL_2614138	2021-01-04	Rio de Janeiro	-
EPI_ISL_2614170	2021-01-18	Rio de Janeiro	-
EPI_ISL_2614171	2021-01-18	Rio de Janeiro	-
EPI_ISL_2614172	2021-01-18	Rio de Janeiro	-
EPI_ISL_2614188	2021-01-28	Rio de Janeiro	-
EPI_ISL_2614190	2021-01-29	Rio de Janeiro	-
EPI_ISL_2629625	2021-01-02	Rio de Janeiro	-
EPI_ISL_2629654	2021-01-04	Rio de Janeiro	-
EPI_ISL_2629655	2021-01-04	Rio de Janeiro	-
EPI_ISL_2629657	2021-01-04	Rio de Janeiro	-
EPI_ISL_2629683	2021-01-18	Rio de Janeiro	-
EPI_ISL_2629684	2021-01-18	Rio de Janeiro	-
EPI_ISL_2629692	2021-01-29	Rio de Janeiro	-
EPI_ISL_2629693	2021-01-29	Rio de Janeiro	-
EPI_ISL_2629694	2021-01-29	Rio de Janeiro	-
EPI_ISL_2629695	2021-01-29	Rio de Janeiro	-
EPI_ISL_2677109	2021-01-28	Florianopolis	-
EPI_ISL_2677110	2021-01-30	Florianopolis	-
EPI_ISL_2677111	2021-01-31	Florianopolis	-
EPI_ISL_2677112	2021-01-31	Florianopolis	-
EPI_ISL_2677230	2021-01-02	Florianopolis	-
EPI_ISL_2677231	2021-01-04	Florianopolis	-
EPI_ISL_2677232	2021-01-02	Florianopolis	-
EPI_ISL_2677246	2021-01-01	Florianopolis	-
EPI_ISL_2677247	2021-01-02	Florianopolis	-
EPI_ISL_2677249	2021-01-02	Florianopolis	-
EPI_ISL_2677250	2021-01-01	Florianopolis	-
EPI_ISL_2677251	2021-01-01	Florianopolis	-
EPI_ISL_2677315	2021-01-15	Florianopolis	-
EPI_ISL_2677316	2021-01-18	Florianopolis	-
EPI_ISL_2677317	2021-01-18	Florianopolis	-
EPI_ISL_2777497	2021-01-02	Manaus	-
EPI_ISL_2777500	2021-01-02	Manaus	-
EPI_ISL_2983086	2021-01-03	Macapa	-
EPI_ISL_2983087	2021-01-03	Macapa	-
EPI_ISL_2983088	2021-01-04	Macapa	-
EPI_ISL_2983113	2021-01-15	Macapa	-
EPI_ISL_2983115	2021-01-15	Macapa	-
EPI_ISL_2983116	2021-01-15	Macapa	-
EPI_ISL_2983118	2021-01-16	Macapa	-
EPI_ISL_2983119	2021-01-16	Macapa	-
EPI_ISL_2983120	2021-01-17	Macapa	-
EPI_ISL_2983121	2021-01-17	Macapa	-
EPI_ISL_2983122	2021-01-18	Macapa	-
EPI_ISL_2983123	2021-01-18	Macapa	-
EPI_ISL_2983124	2021-01-18	Macapa	-
EPI_ISL_2983128	2021-01-29	Macapa	-
EPI_ISL_2983129	2021-01-30	Macapa	-
EPI_ISL_2983130	2021-01-30	Macapa	-
EPI_ISL_3031282	2021-01-15	Belo Horizonte	-
EPI_ISL_3031283	2021-01-15	Belo Horizonte	-
EPI_ISL_3031284	2021-01-15	Belo Horizonte	-
EPI_ISL_3031285	2021-01-18	Belo Horizonte	-
EPI_ISL_3031286	2021-01-18	Belo Horizonte	-
EPI_ISL_3031287	2021-01-18	Belo Horizonte	-
EPI_ISL_3031288	2021-01-18	Belo Horizonte	-
EPI_ISL_3031289	2021-01-18	Belo Horizonte	-
EPI_ISL_3031296	2021-01-18	Belo Horizonte	-
EPI_ISL_3061898	2021-01-29	Florianopolis	-
EPI_ISL_3434801	2021-01-04	Maceio	-
EPI_ISL_5104483	2021-01-02	Goiania	-
EPI_ISL_8005482	2021-01-04	Curitiba	-
EPI_ISL_8005487	2021-01-15	Curitiba	-
EPI_ISL_8005491	2021-01-18	Curitiba	-
EPI_ISL_8005494	2021-01-30	Curitiba	-
EPI_ISL_8005495	2021-01-31	Curitiba	-
EPI_ISL_861684	2021-01-02	Sao Paulo	-
EPI_ISL_861685	2021-01-02	Sao Paulo	-
EPI_ISL_906070	2021-01-18	Manaus	-
