# Supplementary material for: Spatiotemporal Dynamics of SARS-CoV-2 Variants During the First Year of the Pandemic Highlight the Earlier Emergence of the Zeta Variant of Interest in Brazil
Source: Pathogens. 2024 Dec 6;13(12):1069. doi: 10.3390/pathogens13121069 (PMC11728640; doi:10.3390/pathogens13121069)
Supplement: Supplementary file 1 [file pathogens-13-01069-s001.zip › Table_S6.xlsx]

## Sheet: Planilha1
Table S6. SARS-CoV-2 whole genome sequences generated in the present study and retrieved from the GISAID database (https://gisaid.org) used for Maximum likelihood (ML) analysis based on complete genome sequences of N.9 variant.
Accession ID	Collection date	Location				Observation
EPI_ISL_1060925	2020-12-17	South America	Brazil	Amazonas	Manaus	-
EPI_ISL_1060983	2020-12-19	South America	Brazil	Amazonas	Manaus	-
EPI_ISL_1060988	2020-12-19	South America	Brazil	Amazonas	Manaus	-
EPI_ISL_1064743	2020-12-16	South America	Brazil	Amazonas	Manaus	-
EPI_ISL_1064747	2020-12-19	South America	Brazil	Amazonas	Manaus	-
EPI_ISL_1068140	2020-11-27	South America	Brazil	Amazonas	Manaus	-
EPI_ISL_1068255	2020-12-22	South America	Brazil	Amazonas	Manaus	-
EPI_ISL_11331181	2020-10-21	South America	Brazil	Rio de Janeiro	Niteroi	-
EPI_ISL_11331182	2020-10-21	South America	Brazil	Rio de Janeiro	Niteroi	-
EPI_ISL_1164996	2020-12-28	South America	Brazil	Maranhao	-	-
EPI_ISL_1181416	2020-12-22	South America	Brazil	Paraiba	Joao Pessoa	-
EPI_ISL_1181419	2020-12-10	South America	Brazil	Bahia	Salvador	-
EPI_ISL_12143769	2020-11-11	South America	Brazil	Rio Grande do Norte	Apodi	-
EPI_ISL_12143790	2020-12-10	South America	Brazil	Rio Grande do Norte	Apodi	-
EPI_ISL_12173829	2020-12-08	South America	Brazil	Bahia	Salvador	-
EPI_ISL_12173834	2020-12-07	South America	Brazil	Bahia	Salvador	-
EPI_ISL_12173853	2020-12-08	South America	Brazil	Bahia	Salvador	-
EPI_ISL_12173859	2020-12-07	South America	Brazil	Bahia	Salvador	-
EPI_ISL_12173867	2020-11-30	South America	Brazil	Bahia	Salvador	-
EPI_ISL_12838759	2020-12-15	South America	Brazil	Bahia	Salvador	-
EPI_ISL_13131771	2020-12-15	South America	Brazil	Bahia	Salvador	-
EPI_ISL_13131772	2020-12-16	South America	Brazil	Bahia	Salvador	-
EPI_ISL_13229322	2020-12-14	South America	Brazil	Bahia	Irece	-
EPI_ISL_13229326	2020-11-30	South America	Brazil	Bahia	Irece	-
EPI_ISL_13229331	2020-11-29	South America	Brazil	Bahia	Irece	-
EPI_ISL_13229350	2020-12-11	South America	Brazil	Bahia	Salvador	-
EPI_ISL_13229356	2020-12-07	South America	Brazil	Bahia	Salvador	-
EPI_ISL_13229361	2020-11-30	South America	Brazil	Bahia	Salvador	-
EPI_ISL_13439338	2020-11-09	South America	Brazil	Bahia	Irece	-
EPI_ISL_13747914	2020-11-29	South America	Brazil	Bahia	Irece	-
EPI_ISL_13747921	2020-11-28	South America	Brazil	Bahia	Irece	-
EPI_ISL_13747923	2020-11-20	South America	Brazil	Bahia	Irece	-
EPI_ISL_13747935	2020-11-26	South America	Brazil	Bahia	Irece	-
EPI_ISL_13747960	2020-12-21	South America	Brazil	Bahia	Irece	-
EPI_ISL_13747972	2020-12-22	South America	Brazil	Bahia	Irece	-
EPI_ISL_13747975	2020-12-21	South America	Brazil	Bahia	Irece	-
EPI_ISL_13747976	2020-12-13	South America	Brazil	Bahia	Irece	-
EPI_ISL_13747982	2020-12-17	South America	Brazil	Bahia	Irece	-
EPI_ISL_13838042	2020-11-02	South America	Brazil	Bahia	-	-
EPI_ISL_13838088	2020-10-23	South America	Brazil	Bahia	-	-
EPI_ISL_13859906	2020-12-28	South America	Brazil	Bahia	Irece	-
EPI_ISL_13859935	2020-12-09	South America	Brazil	Bahia	Irece	-
EPI_ISL_1465278	2020-12-28	South America	Brazil	Maranhao	Timon	-
EPI_ISL_1583664	2020-12-23	South America	Brazil	Bahia	-	-
EPI_ISL_16225197	2020-11-26	South America	Brazil	Sao Paulo	Bonfim Paulista	-
EPI_ISL_16225202	2020-11-30	South America	Brazil	Sao Paulo	Ribeirao Preto	-
EPI_ISL_16225207	2020-12-03	South America	Brazil	Sao Paulo	Ribeirao Preto	-
EPI_ISL_16225213	2020-12-07	South America	Brazil	Sao Paulo	Ribeirao Preto	-
EPI_ISL_16225224	2020-12-11	South America	Brazil	Sao Paulo	Sertaozinho	-
EPI_ISL_16225225	2020-12-11	South America	Brazil	Sao Paulo	Ribeirao Preto	-
EPI_ISL_16225238	2020-12-18	South America	Brazil	Sao Paulo	Ribeirao Preto	-
EPI_ISL_16225251	2020-12-23	South America	Brazil	Sao Paulo	Ribeirao Preto	-
EPI_ISL_16225262	2020-12-30	South America	Brazil	Sao Paulo	Ribeirao Preto	-
EPI_ISL_1661250	2020-12-22	South America	Brazil	Amazonas	Presidente Figueiredo	-
EPI_ISL_17050017	2020-11-17	South America	Brazil	Sao Paulo	Sao Caetano do Sul	-
EPI_ISL_17050029	2020-11-24	South America	Brazil	Sao Paulo	Sao Caetano do Sul	-
EPI_ISL_17050312	2020-11-03	South America	Brazil	Sao Paulo	Sao Caetano do Sul	-
EPI_ISL_17050319	2020-11-25	South America	Brazil	Sao Paulo	Sao Caetano do Sul	-
EPI_ISL_17050662	2020-12-01	South America	Brazil	Sao Paulo	Sao Caetano do Sul	-
EPI_ISL_17050666	2020-12-02	South America	Brazil	Sao Paulo	Sao Caetano do Sul	-
EPI_ISL_17050672	2020-12-08	South America	Brazil	Sao Paulo	Sao Caetano do Sul	-
EPI_ISL_17050698	2020-12-23	South America	Brazil	Sao Paulo	Sao Caetano do Sul	-
EPI_ISL_17074904	2020-10-21	South America	Brazil	Sao Paulo	-	-
EPI_ISL_17074907	2020-10-20	South America	Brazil	Sao Paulo	-	-
EPI_ISL_17298256	2020-12-17	South America	Brazil	Bahia	-	-
EPI_ISL_17298257	2020-12-17	South America	Brazil	Ceara	-	-
EPI_ISL_17298263	2020-12-18	South America	Brazil	Amazonas	-	-
EPI_ISL_17298267	2020-12-22	South America	Brazil	Amazonas	-	-
EPI_ISL_17745157	2020-11-18	South America	Brazil		-	-
EPI_ISL_17745161	2020-11-20	South America	Brazil		-	-
EPI_ISL_17745171	2020-11-25	South America	Brazil		-	-
EPI_ISL_17745225	2020-12-13	South America	Brazil		-	-
EPI_ISL_17745232	2020-12-15	South America	Brazil		-	-
EPI_ISL_17745253	2020-12-21	South America	Brazil		-	-
EPI_ISL_17745276	2020-12-29	South America	Brazil		-	-
EPI_ISL_18217496	2020-11-23	South America	Brazil	Federal District	-	-
EPI_ISL_18217549	2020-12-01	South America	Brazil	Federal District	-	-
EPI_ISL_18217554	2020-12-20	South America	Brazil	Federal District	-	-
EPI_ISL_18519261	2020-12-03	South America	Brazil	Bahia	-	-
EPI_ISL_18519285	2020-12-09	South America	Brazil	Bahia	-	-
EPI_ISL_18519295	2020-11-18	South America	Brazil	Bahia	-	-
EPI_ISL_18519298	2020-12-15	South America	Brazil	Bahia	-	-
EPI_ISL_18519308	2020-11-17	South America	Brazil	Bahia	-	-
EPI_ISL_18519327	2020-12-10	South America	Brazil	Bahia	-	-
EPI_ISL_18519328	2020-12-16	South America	Brazil	Bahia	-	-
EPI_ISL_18519329	2020-12-17	South America	Brazil	Bahia	-	-
EPI_ISL_18528438	2020-12-02	South America	Brazil	Bahia	-	-
EPI_ISL_18575775	2020-12-29	South America	Brazil	Sao Paulo	Piraju	-
EPI_ISL_18631991	2020-04-29	South America	Brazil	Sao Paulo	Sao Jose do Rio Preto	Sequence obtained in the present study
EPI_ISL_18632155	2020-06-26	South America	Brazil	Sao Paulo	Sao Jose do Rio Preto	Sequence obtained in the present study
EPI_ISL_18632194	2020-07-10	South America	Brazil	Sao Paulo	Sao Jose do Rio Preto	Sequence obtained in the present study
EPI_ISL_18632215	2020-07-14	South America	Brazil	Sao Paulo	Sao Jose do Rio Preto	Sequence obtained in the present study
EPI_ISL_18632253	2020-07-29	South America	Brazil	Sao Paulo	Sao Jose do Rio Preto	Sequence obtained in the present study
EPI_ISL_18632298	2020-08-13	South America	Brazil	Sao Paulo	Sao Jose do Rio Preto	Sequence obtained in the present study
EPI_ISL_18632366	2020-09-01	South America	Brazil	Sao Paulo	Sao Jose do Rio Preto	Sequence obtained in the present study
EPI_ISL_18632451	2020-10-02	South America	Brazil	Sao Paulo	Sao Jose do Rio Preto	Sequence obtained in the present study
EPI_ISL_18632527	2020-10-27	South America	Brazil	Sao Paulo	Sao Jose do Rio Preto	Sequence obtained in the present study
EPI_ISL_18632535	2020-11-01	South America	Brazil	Sao Paulo	Sao Jose do Rio Preto	Sequence obtained in the present study
EPI_ISL_18632552	2020-11-11	South America	Brazil	Sao Paulo	Sao Jose do Rio Preto	Sequence obtained in the present study
EPI_ISL_18632560	2020-11-14	South America	Brazil	Sao Paulo	Sao Jose do Rio Preto	Sequence obtained in the present study
EPI_ISL_18632579	2020-11-20	South America	Brazil	Sao Paulo	Sao Jose do Rio Preto	Sequence obtained in the present study
EPI_ISL_18875938	2020-12-18	South America	Brazil	Sao Paulo	-	-
EPI_ISL_18985753	2020-11-24	South America	Brazil	Sao Paulo	Campinas	-
EPI_ISL_18985758	2020-12-03	South America	Brazil	Sao Paulo	Campinas	-
EPI_ISL_18985760	2020-12-05	South America	Brazil	Sao Paulo	Campinas	-
EPI_ISL_18985764	2020-12-10	South America	Brazil	Sao Paulo	Campinas	-
EPI_ISL_2003153	2020-12-01	South America	Brazil	Sao Paulo	Osasco	-
EPI_ISL_2003155	2020-12-07	South America	Brazil	Sao Paulo	Sao Paulo	-
EPI_ISL_2003161	2020-12-25	South America	Brazil	Sao Paulo	Sao Paulo	-
EPI_ISL_2017249	2020-12-16	South America	Brazil	Goias	Aparecida de Goiania	-
EPI_ISL_2017315	2020-12-31	South America	Brazil	Goias	Aparecida de Goiania	-
EPI_ISL_2086268	2020-12-09	South America	Brazil	Rio de Janeiro	-	-
EPI_ISL_2107299	2020-11-09	South America	Brazil	Sao Paulo	Sao Jose do Rio Preto	-
EPI_ISL_2241526	2020-12-21	South America	Brazil	Paraiba	Joao Pessoa	-
EPI_ISL_2241537	2020-11-25	South America	Brazil	Rio Grande do Norte	São Jose de Mipibu	-
EPI_ISL_2241561	2020-11-27	South America	Brazil	Paraiba	Santa Rita	-
EPI_ISL_2241591	2020-11-05	South America	Brazil	Piaui	Teresina	-
EPI_ISL_2241595	2020-10-24	South America	Brazil	Piaui	São Joao da Canabrava	-
EPI_ISL_2241600	2020-11-19	South America	Brazil	Piaui	União	-
EPI_ISL_2241601	2020-10-12	South America	Brazil	Piaui	Teresina	-
EPI_ISL_2245083	2020-12-10	South America	Brazil	Maranhao	Paco do Lumiar	-
EPI_ISL_2248769	2020-11-19	South America	Brazil	Maranhao	Sao Jose de Ribamar	-
EPI_ISL_2248772	2020-12-08	South America	Brazil	Maranhao	Timon	-
EPI_ISL_2248773	2020-12-11	South America	Brazil	Maranhao	Balsas	-
EPI_ISL_2248774	2020-12-17	South America	Brazil	Maranhao	São Luis	-
EPI_ISL_2344274	2020-11-13	South America	Brazil	Sao Paulo	Sao Paulo	-
EPI_ISL_2344359	2020-10-27	South America	Brazil	Rio Grande do Sul	Porto Alegre	-
EPI_ISL_2344374	2020-11-11	South America	Brazil	Rio Grande do Sul	Porto Alegre	-
EPI_ISL_2344395	2020-11-20	South America	Brazil	Parana	Curitiba	-
EPI_ISL_2344443	2020-11-11	South America	Brazil	Sao Paulo	Sao Caetano do Sul	-
EPI_ISL_2466151	2020-11-01	South America	Brazil	Rio Grande do Norte	Santa Cruz	-
EPI_ISL_2544877	2020-11-09	South America	Brazil	Sao Paulo	Sao Jose do Rio Preto	-
EPI_ISL_2544881	2020-11-16	South America	Brazil	Sao Paulo	Sao Jose do Rio Preto	-
EPI_ISL_2544882	2020-11-20	South America	Brazil	Sao Paulo	Sao Jose do Rio Preto	-
EPI_ISL_2544884	2020-11-20	South America	Brazil	Sao Paulo	Sao Jose do Rio Preto	-
EPI_ISL_2544885	2020-11-20	South America	Brazil	Sao Paulo	Sao Jose do Rio Preto	-
EPI_ISL_2544888	2020-11-20	South America	Brazil	Sao Paulo	Sao Jose do Rio Preto	-
EPI_ISL_2544890	2020-11-21	South America	Brazil	Sao Paulo	Sao Jose do Rio Preto	-
EPI_ISL_2544892	2020-11-21	South America	Brazil	Sao Paulo	Sao Jose do Rio Preto	-
EPI_ISL_2544897	2020-11-24	South America	Brazil	Sao Paulo	Sao Jose do Rio Preto	-
EPI_ISL_2777370	2020-12-01	South America	Brazil	Amazonas	Manaus	-
EPI_ISL_2983244	2020-12-11	South America	Brazil	Maranhao	Paco do Lumiar	-
EPI_ISL_2983305	2020-11-28	South America	Brazil	Maranhao	Sao Luis	-
EPI_ISL_2983306	2020-11-27	South America	Brazil	Maranhao	Sao Luis	-
EPI_ISL_2983307	2020-11-30	South America	Brazil	Maranhao	Sao Luis	-
EPI_ISL_2983308	2020-11-30	South America	Brazil	Maranhao	Sao Luis	-
EPI_ISL_2983310	2020-12-03	South America	Brazil	Maranhao	Sao Luis	-
EPI_ISL_2983315	2020-12-13	South America	Brazil	Maranhao	Sao Luis	-
EPI_ISL_2983317	2020-12-17	South America	Brazil	Maranhao	Sao Luis	-
EPI_ISL_2983320	2020-12-22	South America	Brazil	Maranhao	Sao Luis	-
EPI_ISL_2983321	2020-12-25	South America	Brazil	Maranhao	Sao Luis	-
EPI_ISL_2983324	2020-12-18	South America	Brazil	Maranhao	Sao Luis	-
EPI_ISL_2983329	2020-12-11	South America	Brazil	Maranhao	Timon	-
EPI_ISL_2983330	2020-12-10	South America	Brazil	Maranhao	Timon	-
EPI_ISL_2983337	2020-12-27	South America	Brazil	Maranhao	Sao Luis	-
EPI_ISL_3046134	2020-12-14	South America	Brazil	Pernambuco	Salgueiro	-
EPI_ISL_3048951	2020-10-17	South America	Brazil	Sao Paulo	Sao Jose do Rio Preto	-
EPI_ISL_3434804	2020-12-08	South America	Brazil	Alagoas	Maceio	-
EPI_ISL_3704876	2020-11-18	South America	Brazil	Pernambuco	Afranio	-
EPI_ISL_3704941	2020-11-19	South America	Brazil	Pernambuco	Petrolina	-
EPI_ISL_3705021	2020-11-20	South America	Brazil	Pernambuco	Petrolina	-
EPI_ISL_3705089	2020-11-23	South America	Brazil	Pernambuco	Petrolina	-
EPI_ISL_3705126	2020-11-25	South America	Brazil	Pernambuco	Afranio	-
EPI_ISL_3705132	2020-11-25	South America	Brazil	Pernambuco	Santa Maria da Boa Vista	-
EPI_ISL_755649	2020-12-06	South America	Brazil	Sao Paulo	Sao Bernardo do Campo	-
EPI_ISL_755652	2020-12-09	South America	Brazil	Sao Paulo	Embu das Artes	-
EPI_ISL_8005591	2020-09-25	South America	Brazil	Parana	Campo Largo	-
EPI_ISL_804828	2020-12-17	South America	Brazil	Amazonas	-	-
EPI_ISL_833163	2020-11-19	South America	Brazil	Sao Paulo	Ribeirao do Sul	-
EPI_ISL_861678	2020-12-22	South America	Brazil	Sao Paulo	Guarulhos	-
EPI_ISL_861898	2020-11-14	South America	Brazil	Sao Paulo	-	-
EPI_ISL_861899	2020-11-11	South America	Brazil	Sao Paulo	-	-
EPI_ISL_918524	2020-12-09	South America	Brazil	Para	-	-
EPI_ISL_918525	2020-12-09	South America	Brazil	Para	-	-
EPI_ISL_978522	2020-11-12	South America	Brazil	Bahia	-	-
EPI_ISL_978532	2020-11-14	South America	Brazil	Bahia	-	-
EPI_ISL_413016	2020-02-28	South America	Brazil	Sao Paulo	Sao Paulo	-
EPI_ISL_476221	2020-03-09	South America	Brazil	Sao Paulo	Sao Paulo	-
EPI_ISL_402124	2019-12-31	Asia	China	Hubei	Wuhan	-
