# Supplementary material for: Spatiotemporal Dynamics of SARS-CoV-2 Variants During the First Year of the Pandemic Highlight the Earlier Emergence of the Zeta Variant of Interest in Brazil
Source: Pathogens. 2024 Dec 6;13(12):1069. doi: 10.3390/pathogens13121069 (PMC11728640; doi:10.3390/pathogens13121069)
Supplement: Supplementary file 1 [file pathogens-13-01069-s001.zip › Table_S7.xlsx]

## Sheet: Table_S7
Table S7. SARS-CoV-2 whole genome sequences generated in the present study classified as Zeta variant and retrieved from the GISAID database (https://gisaid.org) used for mutation analysis.
GISAID Accession ID	Location	Observation
EPI_ISL_18631971	Sao Jose do Rio Preto	Sequence obtained in the present study
EPI_ISL_18632020	Sao Jose do Rio Preto	Sequence obtained in the present study
EPI_ISL_18632242	Sao Jose do Rio Preto	Sequence obtained in the present study
EPI_ISL_18632364	Sao Jose do Rio Preto	Sequence obtained in the present study
EPI_ISL_18632394	Sao Jose do Rio Preto	Sequence obtained in the present study
EPI_ISL_18637331	Sao Jose do Rio Preto	Sequence obtained in the present study
EPI_ISL_18632548	Sao Jose do Rio Preto	Sequence obtained in the present study
EPI_ISL_18632555	Sao Jose do Rio Preto	Sequence obtained in the present study
EPI_ISL_18632558	Sao Jose do Rio Preto	Sequence obtained in the present study
EPI_ISL_18632571	Sao Jose do Rio Preto	Sequence obtained in the present study
EPI_ISL_18632591	Sao Jose do Rio Preto	Sequence obtained in the present study
EPI_ISL_402124	Wuhan	-
