# Supplementary material for: Spatiotemporal Dynamics of SARS-CoV-2 Variants During the First Year of the Pandemic Highlight the Earlier Emergence of the Zeta Variant of Interest in Brazil
Source: Pathogens. 2024 Dec 6;13(12):1069. doi: 10.3390/pathogens13121069 (PMC11728640; doi:10.3390/pathogens13121069)
Supplement: Supplementary file 1 [file pathogens-13-01069-s001.zip › Table_S8.xlsx]

## Sheet: Table_S8
Table S8. SARS-CoV-2 whole genome sequences generated in the present study classified as N.9 variant and retrieved from the GISAID database (https://gisaid.org) used for mutation analysis.
GISAID Accession ID	Location	Observation
EPI_ISL_18631991	Sao Jose do Rio Preto	Sequence obtained in the present study
EPI_ISL_18632155	Sao Jose do Rio Preto	Sequence obtained in the present study
EPI_ISL_18632194	Sao Jose do Rio Preto	Sequence obtained in the present study
EPI_ISL_18632215	Sao Jose do Rio Preto	Sequence obtained in the present study
EPI_ISL_18632253	Sao Jose do Rio Preto	Sequence obtained in the present study
EPI_ISL_18632298	Sao Jose do Rio Preto	Sequence obtained in the present study
EPI_ISL_18632366	Sao Jose do Rio Preto	Sequence obtained in the present study
EPI_ISL_18632451	Sao Jose do Rio Preto	Sequence obtained in the present study
EPI_ISL_18632527	Sao Jose do Rio Preto	Sequence obtained in the present study
EPI_ISL_18632535	Sao Jose do Rio Preto	Sequence obtained in the present study
EPI_ISL_18632552	Sao Jose do Rio Preto	Sequence obtained in the present study
EPI_ISL_18632560	Sao Jose do Rio Preto	Sequence obtained in the present study
EPI_ISL_18632579	Sao Jose do Rio Preto	Sequence obtained in the present study
EPI_ISL_402124	Wuhan	-
