# Supplementary material for: Spatiotemporal Dynamics of SARS-CoV-2 Variants During the First Year of the Pandemic Highlight the Earlier Emergence of the Zeta Variant of Interest in Brazil
Source: Pathogens. 2024 Dec 6;13(12):1069. doi: 10.3390/pathogens13121069 (PMC11728640; doi:10.3390/pathogens13121069)
Supplement: Supplementary file 1 [file pathogens-13-01069-s001.zip › Table_S9.xlsx]

## Sheet: Table_S9
Table S9. SARS-CoV-2 whole genome sequences generated in the present study.
GenBank Accession ID	GISAID Accession ID	Collection date	Location	Lineage (Pangolin v1.21)
PQ085258	EPI_ISL_18631971	2020-03-25	Sao Jose do Rio Preto	P.2 (Zeta)
PQ085556	EPI_ISL_18631972	2020-03-27	Sao Jose do Rio Preto	B.1.1.33
PQ085046	EPI_ISL_18631973	2020-03-30	Sao Jose do Rio Preto	B.1.1.33
PQ085055	EPI_ISL_18631974	2020-03-30	Sao Jose do Rio Preto	B.1.1.28
PQ085288	EPI_ISL_18631975	2020-04-05	Sao Jose do Rio Preto	B.1.1.33
PQ085292	EPI_ISL_18631976	2020-04-06	Sao Jose do Rio Preto	B.1.1.28
PQ085444	EPI_ISL_18631977	2020-04-13	Sao Jose do Rio Preto	B.1.1.28
PQ085466	EPI_ISL_18631978	2020-04-14	Sao Jose do Rio Preto	B.1.1.33
PQ085469	EPI_ISL_18631979	2020-04-14	Sao Jose do Rio Preto	B.1.1.33
PQ085542	EPI_ISL_18631980	2020-04-17	Sao Jose do Rio Preto	B.1.212
PQ085558	EPI_ISL_18631981	2020-04-21	Sao Jose do Rio Preto	B.1.1.33
PQ085585	EPI_ISL_18631982	2020-04-22	Sao Jose do Rio Preto	B.1.1.33
PQ085592	EPI_ISL_18631983	2020-04-23	Sao Jose do Rio Preto	B.1.1.28
PQ085602	EPI_ISL_18631984	2020-04-27	Sao Jose do Rio Preto	B.1.1.28
PQ085604	EPI_ISL_18631985	2020-04-27	Sao Jose do Rio Preto	B.1.1.28
PQ085606	EPI_ISL_18631986	2020-04-28	Sao Jose do Rio Preto	B.1.1.33
PQ085608	EPI_ISL_18631987	2020-04-28	Sao Jose do Rio Preto	B.1.1.33
PQ085609	EPI_ISL_18631988	2020-04-28	Sao Jose do Rio Preto	B.1.1.28
PQ085612	EPI_ISL_18631989	2020-04-28	Sao Jose do Rio Preto	B.1.1
PQ085614	EPI_ISL_18631990	2020-04-28	Sao Jose do Rio Preto	B.1.1.33
PQ085615	EPI_ISL_18631991	2020-04-29	Sao Jose do Rio Preto	N.9
PQ085622	EPI_ISL_18631992	2020-04-30	Sao Jose do Rio Preto	B.1.1
PQ085623	EPI_ISL_18631993	2020-04-30	Sao Jose do Rio Preto	B.1.1
in process	EPI_ISL_18631994	2020-04-30	Sao Jose do Rio Preto	B.1.1.33
PQ085629	EPI_ISL_18631995	2020-04-30	Sao Jose do Rio Preto	B.1.1.33
PQ085009	EPI_ISL_18631996	2020-04-29	Sao Jose do Rio Preto	B.1.1.33
PQ085015	EPI_ISL_18631997	2020-04-30	Sao Jose do Rio Preto	B.1.1.28
PQ085016	EPI_ISL_18631998	2020-04-30	Sao Jose do Rio Preto	B.1.1.33
PQ085021	EPI_ISL_18631999	2020-04-30	Sao Jose do Rio Preto	B.1.1.33
PQ085063	EPI_ISL_18632000	2020-05-01	Sao Jose do Rio Preto	B.1.1.33
PQ085067	EPI_ISL_18632001	2020-05-08	Sao Jose do Rio Preto	B.1.1.28
PQ085069	EPI_ISL_18632002	2020-05-07	Sao Jose do Rio Preto	B.1.1.28
PQ085071	EPI_ISL_18632003	2020-05-07	Sao Jose do Rio Preto	B.1.1
PQ085074	EPI_ISL_18632004	2020-05-07	Sao Jose do Rio Preto	B.1.1.33
PQ085075	EPI_ISL_18632005	2020-05-07	Sao Jose do Rio Preto	B.1.1.33
PQ085076	EPI_ISL_18632006	2020-05-07	Sao Jose do Rio Preto	B.1.1.33
PQ085082	EPI_ISL_18632007	2020-05-07	Sao Jose do Rio Preto	B.1.1.28
PQ085101	EPI_ISL_18632008	2020-05-10	Sao Jose do Rio Preto	B.1.1.33
PQ085102	EPI_ISL_18632009	2020-05-10	Sao Jose do Rio Preto	B.1.1.33
PQ085103	EPI_ISL_18632010	2020-05-10	Sao Jose do Rio Preto	B.1.1.28
PQ085104	EPI_ISL_18632011	2020-05-10	Sao Jose do Rio Preto	B.1.1.28
PQ085111	EPI_ISL_18632012	2020-05-10	Sao Jose do Rio Preto	B.1.1.33
PQ085112	EPI_ISL_18632013	2020-05-11	Sao Jose do Rio Preto	B.1.1.28
PQ085146	EPI_ISL_18632014	2020-05-15	Sao Jose do Rio Preto	B.1.1
PQ085151	EPI_ISL_18632015	2020-05-15	Sao Jose do Rio Preto	B.1.1.28
PQ085155	EPI_ISL_18632016	2020-05-15	Sao Jose do Rio Preto	B.1.1.28
PQ085159	EPI_ISL_18632017	2020-05-15	Sao Jose do Rio Preto	B.1.1.28
PQ085160	EPI_ISL_18632018	2020-05-15	Sao Jose do Rio Preto	B.1.1.33
PQ085171	EPI_ISL_18632019	2020-05-19	Sao Jose do Rio Preto	B.1.1.28
PQ085174	EPI_ISL_18632020	2020-05-18	Sao Jose do Rio Preto	P.2 (Zeta)
PQ085175	EPI_ISL_18632021	2020-05-18	Sao Jose do Rio Preto	B.1.1.28
PQ085179	EPI_ISL_18632022	2020-05-19	Sao Jose do Rio Preto	B.1.1.28
PQ085180	EPI_ISL_18632023	2020-05-19	Sao Jose do Rio Preto	B.1.1.28
PQ085185	EPI_ISL_18632024	2020-05-19	Sao Jose do Rio Preto	B.1.1.28
PQ085188	EPI_ISL_18632025	2020-05-19	Sao Jose do Rio Preto	B.1.1.28
PQ085189	EPI_ISL_18632026	2020-05-20	Sao Jose do Rio Preto	B.1.1
PQ085209	EPI_ISL_18632027	2020-05-22	Sao Jose do Rio Preto	B.1
PQ085213	EPI_ISL_18632028	2020-05-21	Sao Jose do Rio Preto	B.1.1.28
PQ085214	EPI_ISL_18632029	2020-05-21	Sao Jose do Rio Preto	B.1.1.28
PQ085215	EPI_ISL_18632030	2020-05-21	Sao Jose do Rio Preto	B.1.1.28
PQ085216	EPI_ISL_18632031	2020-05-21	Sao Jose do Rio Preto	B.1.1.28
PQ085289	EPI_ISL_18632032	2020-05-30	Sao Jose do Rio Preto	B.1.1.28
PQ085290	EPI_ISL_18632033	2020-05-30	Sao Jose do Rio Preto	B.1.1.28
PQ085291	EPI_ISL_18632034	2020-06-01	Sao Jose do Rio Preto	B.1.1.28
PQ085293	EPI_ISL_18632035	2020-06-01	Sao Jose do Rio Preto	B.1.1
PQ085294	EPI_ISL_18632036	2020-06-02	Sao Jose do Rio Preto	B.1.1.28
PQ085296	EPI_ISL_18632037	2020-06-02	Sao Jose do Rio Preto	B.1.1.28
PQ085299	EPI_ISL_18632038	2020-06-02	Sao Jose do Rio Preto	B.1.1.28
PQ085300	EPI_ISL_18632039	2020-06-03	Sao Jose do Rio Preto	B.1.1.28
PQ085301	EPI_ISL_18632040	2020-06-02	Sao Jose do Rio Preto	B.1.1.28
PQ085309	EPI_ISL_18632041	2020-06-03	Sao Jose do Rio Preto	B.1.1.28
PQ085318	EPI_ISL_18632042	2020-06-01	Sao Jose do Rio Preto	B.1.1.28
PQ085327	EPI_ISL_18632043	2020-06-04	Sao Jose do Rio Preto	B.1.1.28
PQ085328	EPI_ISL_18632044	2020-06-04	Sao Jose do Rio Preto	B.1.1.28
PQ085329	EPI_ISL_18632045	2020-06-04	Sao Jose do Rio Preto	B.1.1.28
PQ085343	EPI_ISL_18632046	2020-06-06	Sao Jose do Rio Preto	B.1.1.28
PQ085344	EPI_ISL_18632047	2020-06-06	Sao Jose do Rio Preto	B.1.1.33
PQ085345	EPI_ISL_18632048	2020-06-07	Sao Jose do Rio Preto	B.1.1.28
PQ085349	EPI_ISL_18632049	2020-06-07	Sao Jose do Rio Preto	B.1.1.28
PQ085350	EPI_ISL_18632050	2020-06-07	Sao Jose do Rio Preto	B.1.1.28
PQ085351	EPI_ISL_18632051	2020-06-07	Sao Jose do Rio Preto	B.1.1.28
PQ085352	EPI_ISL_18632052	2020-06-07	Sao Jose do Rio Preto	B.1.1.33
PQ085356	EPI_ISL_18632053	2020-06-08	Sao Jose do Rio Preto	B.1.1.28
PQ085359	EPI_ISL_18632054	2020-06-08	Sao Jose do Rio Preto	B.1.1.28
PQ085364	EPI_ISL_18632055	2020-06-05	Sao Jose do Rio Preto	B.1.1
PQ085365	EPI_ISL_18632056	2020-06-08	Sao Jose do Rio Preto	B.1.1.33
PQ085366	EPI_ISL_18632057	2020-06-08	Sao Jose do Rio Preto	B.1.1.28
PQ085369	EPI_ISL_18632058	2020-06-08	Sao Jose do Rio Preto	B.1.1.28
PQ085373	EPI_ISL_18632059	2020-06-08	Sao Jose do Rio Preto	B.1.1.28
PQ085374	EPI_ISL_18632060	2020-06-08	Sao Jose do Rio Preto	B.1.1.33
PQ085375	EPI_ISL_18632061	2020-06-08	Sao Jose do Rio Preto	B.1.1.28
PQ085376	EPI_ISL_18632062	2020-06-08	Sao Jose do Rio Preto	B.1.1.28
PQ085379	EPI_ISL_18632063	2020-06-09	Sao Jose do Rio Preto	B.1.1.28
PQ085383	EPI_ISL_18632064	2020-06-08	Sao Jose do Rio Preto	B.1.1.28
PQ085384	EPI_ISL_18632065	2020-06-08	Sao Jose do Rio Preto	B.1.1.28
PQ085393	EPI_ISL_18632066	2020-06-09	Sao Jose do Rio Preto	B.1.1.28
PQ085395	EPI_ISL_18632067	2020-06-09	Sao Jose do Rio Preto	B.1.1.33
PQ085396	EPI_ISL_18632068	2020-06-09	Sao Jose do Rio Preto	B.1.1.33
PQ085397	EPI_ISL_18632069	2020-06-09	Sao Jose do Rio Preto	B.1.1.33
PQ085401	EPI_ISL_18632070	2020-06-09	Sao Jose do Rio Preto	B.1.1.28
PQ085411	EPI_ISL_18632071	2020-06-10	Sao Jose do Rio Preto	B.1.1.28
PQ085412	EPI_ISL_18632072	2020-06-10	Sao Jose do Rio Preto	B.1.1.28
PQ085414	EPI_ISL_18632073	2020-06-16	Sao Jose do Rio Preto	B.1.1.28
PQ085415	EPI_ISL_18632074	2020-06-11	Sao Jose do Rio Preto	B.1.1.28
PQ085417	EPI_ISL_18632075	2020-06-11	Sao Jose do Rio Preto	B.1.1.28
PQ085419	EPI_ISL_18632076	2020-06-12	Sao Jose do Rio Preto	B.1.1.28
PQ085425	EPI_ISL_18632077	2020-06-11	Sao Jose do Rio Preto	B.1.1.28
PQ085428	EPI_ISL_18632078	2020-06-12	Sao Jose do Rio Preto	B.1.1.28
PQ085429	EPI_ISL_18632079	2020-06-12	Sao Jose do Rio Preto	B.1.1.33
PQ085433	EPI_ISL_18632080	2020-06-12	Sao Jose do Rio Preto	B.1.1.28
PQ085434	EPI_ISL_18632081	2020-06-12	Sao Jose do Rio Preto	B.1.1.28
PQ085438	EPI_ISL_18632082	2020-06-13	Sao Jose do Rio Preto	B.1.1.28
PQ085439	EPI_ISL_18632083	2020-06-15	Sao Jose do Rio Preto	B.1.1.28
PQ085440	EPI_ISL_18632084	2020-06-14	Sao Jose do Rio Preto	B.1.1.28
PQ085442	EPI_ISL_18632085	2020-06-14	Sao Jose do Rio Preto	B.1.1.28
PQ085443	EPI_ISL_18632086	2020-06-13	Sao Jose do Rio Preto	B.1.1.33
PQ085445	EPI_ISL_18632087	2020-06-14	Sao Jose do Rio Preto	B.1
PQ085446	EPI_ISL_18632088	2020-06-15	Sao Jose do Rio Preto	B.1.1.28
PQ085447	EPI_ISL_18632089	2020-06-15	Sao Jose do Rio Preto	B.1.1.28
PQ085449	EPI_ISL_18632090	2020-06-16	Sao Jose do Rio Preto	B.1.1.28
PQ085460	EPI_ISL_18632091	2020-06-16	Sao Jose do Rio Preto	B.1.1.33
PQ085465	EPI_ISL_18632092	2020-06-16	Sao Jose do Rio Preto	B.1.1.28
PQ085467	EPI_ISL_18632093	2020-06-17	Sao Jose do Rio Preto	B.1.1.28
PQ085468	EPI_ISL_18632094	2020-06-17	Sao Jose do Rio Preto	B.1.1.33
PQ085484	EPI_ISL_18632095	2020-06-17	Sao Jose do Rio Preto	B.1.1
PQ085486	EPI_ISL_18632096	2020-06-17	Sao Jose do Rio Preto	B.1.1.28
PQ085493	EPI_ISL_18632097	2020-06-17	Sao Jose do Rio Preto	B.1.1.28
PQ085494	EPI_ISL_18632098	2020-06-17	Sao Jose do Rio Preto	B.1.1.28
PQ085495	EPI_ISL_18632099	2020-06-17	Sao Jose do Rio Preto	B.1.1.28
PQ085505	EPI_ISL_18632100	2020-06-18	Sao Jose do Rio Preto	B.1.1.28
PQ085506	EPI_ISL_18632101	2020-06-18	Sao Jose do Rio Preto	B.1.1.28
PQ085507	EPI_ISL_18632102	2020-06-18	Sao Jose do Rio Preto	B.1.1.28
PQ085508	EPI_ISL_18632103	2020-06-18	Sao Jose do Rio Preto	B.1.1.28
PQ085509	EPI_ISL_18632104	2020-06-18	Sao Jose do Rio Preto	B.1.1.28
PQ085510	EPI_ISL_18632105	2020-06-18	Sao Jose do Rio Preto	B.1.1.28
PQ085511	EPI_ISL_18632106	2020-06-18	Sao Jose do Rio Preto	B.1.1.28
PQ085512	EPI_ISL_18632107	2020-06-18	Sao Jose do Rio Preto	B.1.1.28
PQ085513	EPI_ISL_18632108	2020-06-19	Sao Jose do Rio Preto	B.1.1.28
PQ085514	EPI_ISL_18632109	2020-06-20	Sao Jose do Rio Preto	B.1.1.28
PQ085515	EPI_ISL_18632110	2020-06-20	Sao Jose do Rio Preto	B.1.1.28
PQ085516	EPI_ISL_18632111	2020-06-19	Sao Jose do Rio Preto	B.1
PQ085517	EPI_ISL_18632112	2020-06-19	Sao Jose do Rio Preto	B.1.1.28
PQ085518	EPI_ISL_18632113	2020-06-19	Sao Jose do Rio Preto	B.1.1
PQ085519	EPI_ISL_18632114	2020-06-19	Sao Jose do Rio Preto	B.1.1.28
PQ085520	EPI_ISL_18632115	2020-06-21	Sao Jose do Rio Preto	B.1.1.28
PQ085521	EPI_ISL_18632116	2020-06-20	Sao Jose do Rio Preto	B.1.1.28
PQ085522	EPI_ISL_18637327	2020-06-20	Sao Jose do Rio Preto	B.1.1.33
PQ085523	EPI_ISL_18632117	2020-06-20	Sao Jose do Rio Preto	B.1.1.28
PQ085524	EPI_ISL_18632118	2020-06-22	Sao Jose do Rio Preto	B.1.1.28
PQ085525	EPI_ISL_18632119	2020-06-22	Sao Jose do Rio Preto	B.1.1.33
PQ085526	EPI_ISL_18632120	2020-06-22	Sao Jose do Rio Preto	B.1.1.28
PQ085527	EPI_ISL_18632121	2020-06-22	Sao Jose do Rio Preto	B.1.1.28
PQ085528	EPI_ISL_18632122	2020-06-22	Sao Jose do Rio Preto	B.1.1.28
PQ085529	EPI_ISL_18632123	2020-06-22	Sao Jose do Rio Preto	B.1.1.33
PQ085530	EPI_ISL_18632124	2020-06-22	Sao Jose do Rio Preto	B.1.1.28
PQ085531	EPI_ISL_18632125	2020-06-22	Sao Jose do Rio Preto	B.1.1.28
PQ085532	EPI_ISL_18632126	2020-06-22	Sao Jose do Rio Preto	B.1.1.33
PQ085533	EPI_ISL_18632127	2020-06-22	Sao Jose do Rio Preto	B.1.1.33
PQ085534	EPI_ISL_18632128	2020-06-23	Sao Jose do Rio Preto	B.1.1.28
PQ085535	EPI_ISL_18632129	2020-06-24	Sao Jose do Rio Preto	B.1.1.33
PQ085536	EPI_ISL_18632130	2020-06-23	Sao Jose do Rio Preto	B.1.1.28
PQ085537	EPI_ISL_18632131	2020-06-23	Sao Jose do Rio Preto	B.1.1.28
in process	EPI_ISL_18632132	2020-06-19	Sao Jose do Rio Preto	B.1.1
PQ085538	EPI_ISL_18632133	2020-06-23	Sao Jose do Rio Preto	B.1.1.28
PQ085539	EPI_ISL_18632134	2020-08-06	Sao Jose do Rio Preto	B.1.1.28
PQ085540	EPI_ISL_18632135	2020-06-24	Sao Jose do Rio Preto	B.1.1.28
PQ085541	EPI_ISL_18632136	2020-06-24	Sao Jose do Rio Preto	B.1.1.28
PQ085543	EPI_ISL_18632137	2020-06-24	Sao Jose do Rio Preto	B.1.1.28
PQ085544	EPI_ISL_18632138	2020-06-24	Sao Jose do Rio Preto	B.1.1.28
PQ085545	EPI_ISL_18632139	2020-06-24	Sao Jose do Rio Preto	B.1.1.33
PQ085546	EPI_ISL_18632140	2020-06-24	Sao Jose do Rio Preto	B.1.1.33
PQ085547	EPI_ISL_18632141	2020-06-24	Sao Jose do Rio Preto	B.1.1.28
PQ085548	EPI_ISL_18632142	2020-06-25	Sao Jose do Rio Preto	B.1.1.28
PQ085549	EPI_ISL_18632143	2020-06-25	Sao Jose do Rio Preto	B.1.1.28
PQ085550	EPI_ISL_18632144	2020-06-25	Sao Jose do Rio Preto	B.1.1.28
PQ085551	EPI_ISL_18632145	2020-06-26	Sao Jose do Rio Preto	B.1.1.28
PQ085552	EPI_ISL_18632146	2020-06-25	Sao Jose do Rio Preto	B.1.1
PQ085553	EPI_ISL_18632147	2020-06-25	Sao Jose do Rio Preto	B.1.1.28
PQ085554	EPI_ISL_18632148	2020-06-25	Sao Jose do Rio Preto	B.1.1.28
PQ085555	EPI_ISL_18632149	2020-06-25	Sao Jose do Rio Preto	B.1.1.28
PQ085557	EPI_ISL_18632150	2020-06-26	Sao Jose do Rio Preto	B.1.1.33
PQ085559	EPI_ISL_18632151	2020-06-26	Sao Jose do Rio Preto	B.1.1.28
PQ085560	EPI_ISL_18632152	2020-06-26	Sao Jose do Rio Preto	B.1.1.28
PQ085561	EPI_ISL_18632153	2020-06-26	Sao Jose do Rio Preto	B.1.1.28
PQ085562	EPI_ISL_18632154	2020-06-26	Sao Jose do Rio Preto	B.1.1.33
PQ085563	EPI_ISL_18632155	2020-06-26	Sao Jose do Rio Preto	N.9
PQ085564	EPI_ISL_18632156	2020-06-28	Sao Jose do Rio Preto	B.1.1.28
PQ085565	EPI_ISL_18632157	2020-06-28	Sao Jose do Rio Preto	B.1.1.28
PQ085566	EPI_ISL_18632158	2020-06-28	Sao Jose do Rio Preto	B.1.1.28
PQ085567	EPI_ISL_18632159	2020-06-27	Sao Jose do Rio Preto	B.1.1.28
PQ085568	EPI_ISL_18632160	2020-06-28	Sao Jose do Rio Preto	B.1.1.28
PQ085569	EPI_ISL_18632161	2020-06-28	Sao Jose do Rio Preto	B.1.1.33
PQ085570	EPI_ISL_18632162	2020-06-28	Sao Jose do Rio Preto	B.1.1.33
PQ085571	EPI_ISL_18632163	2020-06-28	Sao Jose do Rio Preto	B.1.1.28
PQ085572	EPI_ISL_18632164	2020-06-28	Sao Jose do Rio Preto	B.1.1.28
PQ085573	EPI_ISL_18632165	2020-06-27	Sao Jose do Rio Preto	B.1.1.28
PQ085574	EPI_ISL_18632166	2020-06-27	Sao Jose do Rio Preto	B.1.1.33
PQ085575	EPI_ISL_18632167	2020-06-27	Sao Jose do Rio Preto	B.1.1.28
PQ085576	EPI_ISL_18632168	2020-06-28	Sao Jose do Rio Preto	B.1.1.33
PQ085577	EPI_ISL_18632169	2020-06-27	Sao Jose do Rio Preto	B.1.1.28
PQ085578	EPI_ISL_18632170	2020-06-29	Sao Jose do Rio Preto	B.1.1.28
PQ085579	EPI_ISL_18632171	2020-06-29	Sao Jose do Rio Preto	B.1.1.33
PQ085580	EPI_ISL_18632172	2020-06-29	Sao Jose do Rio Preto	B.1.1.28
PQ085581	EPI_ISL_18632173	2020-06-30	Sao Jose do Rio Preto	B.1.1.28
PQ085582	EPI_ISL_18632174	2020-06-29	Sao Jose do Rio Preto	B.1.1.33
PQ085583	EPI_ISL_18632175	2020-06-29	Sao Jose do Rio Preto	B.1.1.28
PQ085584	EPI_ISL_18637328	2020-06-29	Sao Jose do Rio Preto	B.1.1.28
PQ085586	EPI_ISL_18632176	2020-07-01	Sao Jose do Rio Preto	B.1.1.28
PQ085587	EPI_ISL_18632177	2020-07-01	Sao Jose do Rio Preto	B.1.1.28
PQ085588	EPI_ISL_18632178	2020-07-01	Sao Jose do Rio Preto	B.1.1.28
PQ085589	EPI_ISL_18632179	2020-07-01	Sao Jose do Rio Preto	B.1.1.28
PQ085590	EPI_ISL_18632180	2020-07-01	Sao Jose do Rio Preto	B.1.1.28
PQ085591	EPI_ISL_18632181	2020-07-02	Sao Jose do Rio Preto	B.1.1.28
PQ085593	EPI_ISL_18632182	2020-07-05	Sao Jose do Rio Preto	B.1.1.28
PQ085594	EPI_ISL_18632183	2020-07-06	Sao Jose do Rio Preto	B.1.1.28
PQ085595	EPI_ISL_18632184	2020-07-06	Sao Jose do Rio Preto	B.1.1.33
PQ085596	EPI_ISL_18632185	2020-07-06	Sao Jose do Rio Preto	B.1.1.28
PQ085597	EPI_ISL_18632186	2020-07-06	Sao Jose do Rio Preto	B.1.1.28
PQ085598	EPI_ISL_18632187	2020-07-06	Sao Jose do Rio Preto	B.1.1.28
PQ085599	EPI_ISL_18632188	2020-07-08	Sao Jose do Rio Preto	B.1.1.33
PQ085600	EPI_ISL_18632189	2020-07-08	Sao Jose do Rio Preto	B.1.1.28
PQ085601	EPI_ISL_18632190	2020-07-08	Sao Jose do Rio Preto	B.1.1.28
PQ085603	EPI_ISL_18632191	2020-07-08	Sao Jose do Rio Preto	B.1.1.28
PQ085605	EPI_ISL_18632192	2020-07-09	Sao Jose do Rio Preto	B.1.1.33
PQ085607	EPI_ISL_18632193	2020-07-09	Sao Jose do Rio Preto	B.1.1.28
PQ085610	EPI_ISL_18632194	2020-07-10	Sao Jose do Rio Preto	N.9
PQ085611	EPI_ISL_18632195	2020-07-10	Sao Jose do Rio Preto	B.1.1.33
PQ085613	EPI_ISL_18632196	2020-07-11	Sao Jose do Rio Preto	B.1
PQ085616	EPI_ISL_18632197	2020-07-13	Sao Jose do Rio Preto	B.1
PQ085617	EPI_ISL_18632198	2020-07-12	Sao Jose do Rio Preto	B.1.1.33
PQ085618	EPI_ISL_18632199	2020-07-12	Sao Jose do Rio Preto	B.1.1.33
PQ085619	EPI_ISL_18632200	2020-07-12	Sao Jose do Rio Preto	B.1.1.28
PQ085620	EPI_ISL_18632201	2020-07-11	Sao Jose do Rio Preto	B.1.1
PQ085621	EPI_ISL_18632202	2020-07-11	Sao Jose do Rio Preto	B.1.1.28
PQ085624	EPI_ISL_18632203	2020-07-13	Sao Jose do Rio Preto	B.1.1.28
PQ085625	EPI_ISL_18632204	2020-07-13	Sao Jose do Rio Preto	B.1.1.28
PQ085626	EPI_ISL_18632205	2020-07-13	Sao Jose do Rio Preto	B.1
PQ085627	EPI_ISL_18632206	2020-07-13	Sao Jose do Rio Preto	B.1.1.28
PQ085628	EPI_ISL_18632207	2020-07-08	Sao Jose do Rio Preto	B.1.1.28
PQ085630	EPI_ISL_18632208	2020-07-13	Sao Jose do Rio Preto	B.1.1.33
PQ085631	EPI_ISL_18632209	2020-07-13	Sao Jose do Rio Preto	B.1.1.28
PQ085632	EPI_ISL_18632210	2020-07-13	Sao Jose do Rio Preto	B.1.1.28
PQ085010	EPI_ISL_18632211	2020-07-15	Sao Jose do Rio Preto	B.1.1.28
PQ085011	EPI_ISL_18632212	2020-07-12	Sao Jose do Rio Preto	B.1.1.28
PQ085012	EPI_ISL_18632213	2020-07-14	Sao Jose do Rio Preto	B.1.1.28
PQ085013	EPI_ISL_18632214	2020-07-14	Sao Jose do Rio Preto	B.1.1.28
PQ085014	EPI_ISL_18632215	2020-07-14	Sao Jose do Rio Preto	N.9
PQ085017	EPI_ISL_18632216	2020-07-15	Sao Jose do Rio Preto	B.1.1.33
PQ085018	EPI_ISL_18632217	2020-07-15	Sao Jose do Rio Preto	B.1.1.28
PQ085019	EPI_ISL_18632218	2020-07-15	Sao Jose do Rio Preto	B.1.1.33
PQ085020	EPI_ISL_18632219	2020-07-15	Sao Jose do Rio Preto	B.1.1.33
PQ085022	EPI_ISL_18632220	2020-07-16	Sao Jose do Rio Preto	B.1.1.28
PQ085023	EPI_ISL_18632221	2020-07-16	Sao Jose do Rio Preto	B.1.1.28
PQ085024	EPI_ISL_18632222	2020-07-17	Sao Jose do Rio Preto	B.1.1.28
PQ085025	EPI_ISL_18632223	2020-07-19	Sao Jose do Rio Preto	B.1.1.28
PQ085026	EPI_ISL_18632224	2020-07-20	Sao Jose do Rio Preto	B.1.1.28
PQ085027	EPI_ISL_18632225	2020-07-20	Sao Jose do Rio Preto	B.1.1.28
PQ085028	EPI_ISL_18632226	2020-07-20	Sao Jose do Rio Preto	B.1.1.28
PQ085029	EPI_ISL_18632227	2020-07-20	Sao Jose do Rio Preto	B.1.1.28
PQ085030	EPI_ISL_18632228	2020-07-20	Sao Jose do Rio Preto	B.1.1.28
PQ085031	EPI_ISL_18632229	2020-07-20	Sao Jose do Rio Preto	B.1.1.28
PQ085032	EPI_ISL_18632230	2020-07-20	Sao Jose do Rio Preto	B.1.1.28
PQ085033	EPI_ISL_18632231	2020-07-21	Sao Jose do Rio Preto	B.1.1.28
PQ085034	EPI_ISL_18632232	2020-07-21	Sao Jose do Rio Preto	B.1.1
PQ085035	EPI_ISL_18632233	2020-07-21	Sao Jose do Rio Preto	B.1.1.28
PQ085036	EPI_ISL_18632234	2020-07-21	Sao Jose do Rio Preto	B.1.1.33
PQ085037	EPI_ISL_18632235	2020-07-21	Sao Jose do Rio Preto	B.1.1.28
PQ085038	EPI_ISL_18632236	2020-07-21	Sao Jose do Rio Preto	B.1.1.28
PQ085039	EPI_ISL_18632237	2020-07-21	Sao Jose do Rio Preto	B.1.1
PQ085040	EPI_ISL_18632238	2020-07-22	Sao Jose do Rio Preto	B.1.1.28
PQ085041	EPI_ISL_18632239	2020-07-23	Sao Jose do Rio Preto	B.1.1.33
in process	EPI_ISL_18632240	2020-07-23	Sao Jose do Rio Preto	B.1
PQ085042	EPI_ISL_18632241	2020-07-25	Sao Jose do Rio Preto	B.1.1.33
PQ085043	EPI_ISL_18632242	2020-07-24	Sao Jose do Rio Preto	P.2 (Zeta)
PQ085044	EPI_ISL_18632243	2020-07-24	Sao Jose do Rio Preto	B.1.1.28
PQ085045	EPI_ISL_18632244	2020-07-24	Sao Jose do Rio Preto	B.1.1
PQ085047	EPI_ISL_18632245	2020-07-26	Sao Jose do Rio Preto	B.1.1.28
PQ085048	EPI_ISL_18632246	2020-07-24	Sao Jose do Rio Preto	B.1.1.33
PQ085049	EPI_ISL_18632247	2020-07-26	Sao Jose do Rio Preto	B.1.1.33
PQ085050	EPI_ISL_18632248	2020-07-26	Sao Jose do Rio Preto	B.1.1.28
PQ085051	EPI_ISL_18632249	2020-07-28	Sao Jose do Rio Preto	B.1.1
PQ085052	EPI_ISL_18632250	2020-07-28	Sao Jose do Rio Preto	B.1.1.28
PQ085053	EPI_ISL_18632251	2020-07-28	Sao Jose do Rio Preto	B.1.1
PQ085054	EPI_ISL_18632252	2020-07-28	Sao Jose do Rio Preto	B.1.1.33
PQ085056	EPI_ISL_18632253	2020-07-29	Sao Jose do Rio Preto	N.9
PQ085057	EPI_ISL_18632254	2020-07-29	Sao Jose do Rio Preto	B.1.1.28
PQ085058	EPI_ISL_18632255	2020-07-29	Sao Jose do Rio Preto	B.1.1.33
PQ085059	EPI_ISL_18632256	2020-07-29	Sao Jose do Rio Preto	B.1.1.33
PQ085060	EPI_ISL_18632257	2020-07-29	Sao Jose do Rio Preto	B.1.1.33
PQ085061	EPI_ISL_18632258	2020-07-29	Sao Jose do Rio Preto	B.1.1.28
PQ085062	EPI_ISL_18632259	2020-07-29	Sao Jose do Rio Preto	B.1.1.28
PQ085064	EPI_ISL_18632260	2020-08-02	Sao Jose do Rio Preto	B.1.1.33
PQ085065	EPI_ISL_18632261	2020-08-02	Sao Jose do Rio Preto	B.1.1.28
PQ085066	EPI_ISL_18632262	2020-08-02	Sao Jose do Rio Preto	B.1.1.28
PQ085068	EPI_ISL_18632263	2020-08-02	Sao Jose do Rio Preto	B.1.1.33
PQ085070	EPI_ISL_18632264	2020-08-03	Sao Jose do Rio Preto	B.1.1.28
PQ085072	EPI_ISL_18632265	2020-08-03	Sao Jose do Rio Preto	B.1.1
PQ085073	EPI_ISL_18632266	2020-08-04	Sao Jose do Rio Preto	B.1.1.28
PQ085077	EPI_ISL_18632267	2020-08-03	Sao Jose do Rio Preto	B.1.1.33
PQ085078	EPI_ISL_18632268	2020-08-03	Sao Jose do Rio Preto	B.1.1.28
PQ085079	EPI_ISL_18632269	2020-08-04	Sao Jose do Rio Preto	B.1.1.28
PQ085080	EPI_ISL_18632270	2020-07-31	Sao Jose do Rio Preto	B.1.1.28
PQ085081	EPI_ISL_18632271	2020-08-03	Sao Jose do Rio Preto	B.1.1
PQ085083	EPI_ISL_18632272	2020-08-05	Sao Jose do Rio Preto	B.1.1.33
PQ085084	EPI_ISL_18632273	2020-08-05	Sao Jose do Rio Preto	B.1.1.28
PQ085085	EPI_ISL_18632274	2020-08-05	Sao Jose do Rio Preto	B.1.1.28
PQ085086	EPI_ISL_18632275	2020-08-05	Sao Jose do Rio Preto	B.1.1.28
PQ085087	EPI_ISL_18632276	2020-08-06	Sao Jose do Rio Preto	B.1.1.28
PQ085088	EPI_ISL_18632277	2020-08-06	Sao Jose do Rio Preto	B.1.1.28
PQ085089	EPI_ISL_18632278	2020-08-06	Sao Jose do Rio Preto	B.1.1.28
PQ085090	EPI_ISL_18632279	2020-08-07	Sao Jose do Rio Preto	B.1.1.28
PQ085091	EPI_ISL_18632280	2020-08-07	Sao Jose do Rio Preto	B.1.1.28
PQ085092	EPI_ISL_18632281	2020-08-07	Sao Jose do Rio Preto	B.1.1.33
PQ085093	EPI_ISL_18632282	2020-08-07	Sao Jose do Rio Preto	B.1.1.33
PQ085094	EPI_ISL_18632283	2020-08-07	Sao Jose do Rio Preto	B.1.1.33
PQ085095	EPI_ISL_18632284	2020-08-07	Sao Jose do Rio Preto	B.1.1.33
PQ085096	EPI_ISL_18632285	2020-08-09	Sao Jose do Rio Preto	B.1.1
PQ085097	EPI_ISL_18632286	2020-08-10	Sao Jose do Rio Preto	B.1.1.28
PQ085098	EPI_ISL_18632287	2020-08-09	Sao Jose do Rio Preto	B.1.1.33
PQ085099	EPI_ISL_18632288	2020-08-10	Sao Jose do Rio Preto	B.1.1.33
PQ085100	EPI_ISL_18632289	2020-08-10	Sao Jose do Rio Preto	B.1.1.28
PQ085105	EPI_ISL_18632290	2020-08-11	Sao Jose do Rio Preto	B.1.1.28
PQ085106	EPI_ISL_18632291	2020-08-12	Sao Jose do Rio Preto	B.1.1.28
PQ085107	EPI_ISL_18632292	2020-08-12	Sao Jose do Rio Preto	B.1.1.28
PQ085108	EPI_ISL_18632293	2020-08-12	Sao Jose do Rio Preto	B.1.1.28
PQ085109	EPI_ISL_18632294	2020-08-12	Sao Jose do Rio Preto	B.1.1.33
PQ085110	EPI_ISL_18632295	2020-08-12	Sao Jose do Rio Preto	B.1.1.33
PQ085113	EPI_ISL_18632296	2020-08-13	Sao Jose do Rio Preto	B.1.1.28
PQ085114	EPI_ISL_18632297	2020-08-13	Sao Jose do Rio Preto	B.1.1.28
PQ085115	EPI_ISL_18632298	2020-08-13	Sao Jose do Rio Preto	N.9
PQ085116	EPI_ISL_18632299	2020-08-17	Sao Jose do Rio Preto	B.1.1.28
PQ085117	EPI_ISL_18632300	2020-08-17	Sao Jose do Rio Preto	B.1.1.33
PQ085118	EPI_ISL_18632301	2020-08-17	Sao Jose do Rio Preto	B.1.1.28
PQ085119	EPI_ISL_18632302	2020-08-17	Sao Jose do Rio Preto	B.1.1.28
PQ085120	EPI_ISL_18632303	2020-08-17	Sao Jose do Rio Preto	B.1.1.28
PQ085121	EPI_ISL_18632304	2020-08-18	Sao Jose do Rio Preto	B.1.1.28
PQ085122	EPI_ISL_18632305	2020-08-18	Sao Jose do Rio Preto	B.1.1.28
PQ085123	EPI_ISL_18632306	2020-08-18	Sao Jose do Rio Preto	B.1.1.28
PQ085124	EPI_ISL_18632307	2020-08-18	Sao Jose do Rio Preto	B.1.1.28
PQ085125	EPI_ISL_18632308	2020-08-18	Sao Jose do Rio Preto	P.7
PQ085126	EPI_ISL_18632309	2020-08-18	Sao Jose do Rio Preto	B.1.1.33
PQ085127	EPI_ISL_18632310	2020-08-18	Sao Jose do Rio Preto	B.1.1.28
PQ085128	EPI_ISL_18632311	2020-08-18	Sao Jose do Rio Preto	B.1.1.28
PQ085129	EPI_ISL_18632312	2020-08-18	Sao Jose do Rio Preto	B.1.1.33
PQ085130	EPI_ISL_18632313	2020-08-18	Sao Jose do Rio Preto	B.1.1.28
PQ085131	EPI_ISL_18632314	2020-08-18	Sao Jose do Rio Preto	B.1.1.28
PQ085132	EPI_ISL_18632315	2020-08-18	Sao Jose do Rio Preto	B.1.1.28
PQ085133	EPI_ISL_18632316	2020-08-18	Sao Jose do Rio Preto	B.1.1.28
PQ085134	EPI_ISL_18632317	2020-08-18	Sao Jose do Rio Preto	B.1.1.28
PQ085135	EPI_ISL_18632318	2020-08-19	Sao Jose do Rio Preto	B.1
PQ085136	EPI_ISL_18632319	2020-08-19	Sao Jose do Rio Preto	B.1.1.28
PQ085137	EPI_ISL_18632320	2020-08-19	Sao Jose do Rio Preto	B.1.1.28
PQ085138	EPI_ISL_18632321	2020-08-19	Sao Jose do Rio Preto	B.1.1.28
PQ085139	EPI_ISL_18632322	2020-08-19	Sao Jose do Rio Preto	B.1.1.28
PQ085140	EPI_ISL_18632323	2020-08-19	Sao Jose do Rio Preto	B.1.1.28
PQ085141	EPI_ISL_18637329	2020-08-19	Sao Jose do Rio Preto	B.1.1.28
PQ085142	EPI_ISL_18632324	2020-08-19	Sao Jose do Rio Preto	B.1.1.28
PQ085143	EPI_ISL_18632325	2020-08-19	Sao Jose do Rio Preto	B.1.1.28
PQ085144	EPI_ISL_18632326	2020-08-19	Sao Jose do Rio Preto	B.1.1.28
PQ085145	EPI_ISL_18632327	2020-08-19	Sao Jose do Rio Preto	B.1.1.33
PQ085147	EPI_ISL_18632328	2020-08-20	Sao Jose do Rio Preto	B.1.1.28
PQ085148	EPI_ISL_18632329	2020-08-20	Sao Jose do Rio Preto	B.1.1.33
PQ085149	EPI_ISL_18632330	2020-08-20	Sao Jose do Rio Preto	B.1.1.28
PQ085150	EPI_ISL_18632331	2020-08-20	Sao Jose do Rio Preto	B.1.1.33
PQ085152	EPI_ISL_18632332	2020-08-21	Sao Jose do Rio Preto	B.1.1.33
PQ085153	EPI_ISL_18632333	2020-08-22	Sao Jose do Rio Preto	B.1.1.33
PQ085154	EPI_ISL_18632334	2020-08-22	Sao Jose do Rio Preto	B.1.1.28
PQ085156	EPI_ISL_18632335	2020-08-22	Sao Jose do Rio Preto	B.1.1.28
PQ085157	EPI_ISL_18632336	2020-08-22	Sao Jose do Rio Preto	B.1.1.28
PQ085158	EPI_ISL_18632337	2020-08-22	Sao Jose do Rio Preto	B.1.1.28
PQ085161	EPI_ISL_18632338	2020-08-24	Sao Jose do Rio Preto	B.1.1.28
PQ085162	EPI_ISL_18632339	2020-08-24	Sao Jose do Rio Preto	B.1.1.33
PQ085163	EPI_ISL_18632340	2020-08-24	Sao Jose do Rio Preto	B.1.1.28
PQ085164	EPI_ISL_18632341	2020-08-24	Sao Jose do Rio Preto	B.1.1.28
PQ085165	EPI_ISL_18632342	2020-08-26	Sao Jose do Rio Preto	B.1.1.33
PQ085166	EPI_ISL_18632343	2020-08-26	Sao Jose do Rio Preto	B.1.1.28
PQ085167	EPI_ISL_18632344	2020-08-26	Sao Jose do Rio Preto	B.1.1.28
PQ085168	EPI_ISL_18637330	2020-08-26	Sao Jose do Rio Preto	B.1.1.28
PQ085169	EPI_ISL_18632345	2020-08-26	Sao Jose do Rio Preto	B.1.1.28
PQ085170	EPI_ISL_18632346	2020-08-28	Sao Jose do Rio Preto	B.1.1.33
PQ085172	EPI_ISL_18632347	2020-08-28	Sao Jose do Rio Preto	B.1.1.28
PQ085173	EPI_ISL_18632348	2020-08-28	Sao Jose do Rio Preto	B.1.1.33
PQ085176	EPI_ISL_18632349	2020-09-29	Sao Jose do Rio Preto	B.1.1.33
PQ085177	EPI_ISL_18632350	2020-09-29	Sao Jose do Rio Preto	B.1.1.33
PQ085178	EPI_ISL_18632351	2020-09-29	Sao Jose do Rio Preto	B.1.1
PQ085181	EPI_ISL_18632352	2020-08-31	Sao Jose do Rio Preto	B.1.1.33
PQ085182	EPI_ISL_18632353	2020-08-31	Sao Jose do Rio Preto	B.1.1.33
PQ085183	EPI_ISL_18632354	2020-08-31	Sao Jose do Rio Preto	B.1.1.28
PQ085184	EPI_ISL_18632355	2020-08-31	Sao Jose do Rio Preto	B.1.1.28
PQ085186	EPI_ISL_18632356	2020-08-31	Sao Jose do Rio Preto	B.1.1.28
PQ085187	EPI_ISL_18632357	2020-08-31	Sao Jose do Rio Preto	B.1.1.28
PQ085190	EPI_ISL_18632358	2020-08-31	Sao Jose do Rio Preto	B.1.1.33
PQ085191	EPI_ISL_18632359	2020-08-31	Sao Jose do Rio Preto	B.1.1.28
PQ085192	EPI_ISL_18632360	2020-08-31	Sao Jose do Rio Preto	B.1.1.28
PQ085193	EPI_ISL_18632361	2020-08-31	Sao Jose do Rio Preto	B.1.1.28
PQ085194	EPI_ISL_18632362	2020-08-31	Sao Jose do Rio Preto	B.1.1.28
PQ085195	EPI_ISL_18632363	2020-08-31	Sao Jose do Rio Preto	B.1.1.28
PQ085196	EPI_ISL_18632364	2020-08-31	Sao Jose do Rio Preto	P.2 (Zeta)
PQ085197	EPI_ISL_18632365	2020-09-01	Sao Jose do Rio Preto	B.1.1.33
PQ085198	EPI_ISL_18632366	2020-09-01	Sao Jose do Rio Preto	N.9
PQ085199	EPI_ISL_18632367	2020-09-01	Sao Jose do Rio Preto	B.1.1.28
PQ085200	EPI_ISL_18632368	2020-09-01	Sao Jose do Rio Preto	B.1.1.33
PQ085201	EPI_ISL_18632369	2020-09-02	Sao Jose do Rio Preto	B.1.1.33
PQ085202	EPI_ISL_18632370	2020-09-03	Sao Jose do Rio Preto	B.1.1.33
PQ085203	EPI_ISL_18632371	2020-09-03	Sao Jose do Rio Preto	B.1.1.33
PQ085204	EPI_ISL_18632372	2020-09-03	Sao Jose do Rio Preto	B.1.1.28
PQ085205	EPI_ISL_18632373	2020-09-03	Sao Jose do Rio Preto	B.1.1.33
PQ085206	EPI_ISL_18632374	2020-09-03	Sao Jose do Rio Preto	B.1.1.28
PQ085207	EPI_ISL_18632375	2020-09-17	Sao Jose do Rio Preto	B.1.1.28
PQ085208	EPI_ISL_18632376	2020-09-03	Sao Jose do Rio Preto	B.1.1
PQ085210	EPI_ISL_18632377	2020-09-05	Sao Jose do Rio Preto	B.1.1.28
PQ085211	EPI_ISL_18632378	2020-09-05	Sao Jose do Rio Preto	B.1.1.28
PQ085212	EPI_ISL_18632379	2020-09-05	Sao Jose do Rio Preto	B.1.1.28
PQ085217	EPI_ISL_18632380	2020-09-08	Sao Jose do Rio Preto	B.1.1.28
PQ085218	EPI_ISL_18632381	2020-09-07	Sao Jose do Rio Preto	B.1.1.28
PQ085219	EPI_ISL_18632382	2020-09-07	Sao Jose do Rio Preto	B.1.1.28
PQ085220	EPI_ISL_18632383	2020-09-07	Sao Jose do Rio Preto	B.1.1.28
PQ085221	EPI_ISL_18632384	2020-09-07	Sao Jose do Rio Preto	B.1.1.28
PQ085222	EPI_ISL_18632385	2020-09-07	Sao Jose do Rio Preto	B.1.1.28
PQ085223	EPI_ISL_18632386	2020-09-09	Sao Jose do Rio Preto	B.1.1.28
PQ085224	EPI_ISL_18632387	2020-09-08	Sao Jose do Rio Preto	B.1.1.28
PQ085225	EPI_ISL_18632388	2020-09-08	Sao Jose do Rio Preto	B.1.1.28
PQ085226	EPI_ISL_18632389	2020-09-08	Sao Jose do Rio Preto	B.1.1.33
PQ085227	EPI_ISL_18632390	2020-09-08	Sao Jose do Rio Preto	B.1.1.28
PQ085228	EPI_ISL_18632391	2020-09-08	Sao Jose do Rio Preto	B.1.1.28
PQ085229	EPI_ISL_18632392	2020-09-08	Sao Jose do Rio Preto	B.1.1
PQ085230	EPI_ISL_18632393	2020-09-08	Sao Jose do Rio Preto	B.1.1.28
PQ085231	EPI_ISL_18632394	2020-09-09	Sao Jose do Rio Preto	P.2 (Zeta)
PQ085232	EPI_ISL_18632395	2020-09-09	Sao Jose do Rio Preto	B.1.1.28
PQ085233	EPI_ISL_18632396	2020-09-09	Sao Jose do Rio Preto	B.1.1.28
PQ085234	EPI_ISL_18632397	2020-09-09	Sao Jose do Rio Preto	B.1.1.28
PQ085235	EPI_ISL_18632398	2020-09-11	Sao Jose do Rio Preto	B.1.1.33
PQ085236	EPI_ISL_18632399	2020-09-11	Sao Jose do Rio Preto	B.1.1.28
PQ085237	EPI_ISL_18632400	2020-09-10	Sao Jose do Rio Preto	B.1.1.33
PQ085238	EPI_ISL_18632401	2020-09-11	Sao Jose do Rio Preto	B.1.1.33
PQ085239	EPI_ISL_18632402	2020-09-11	Sao Jose do Rio Preto	B.1.1.28
PQ085240	EPI_ISL_18632403	2020-09-13	Sao Jose do Rio Preto	B.1.1.28
PQ085241	EPI_ISL_18632404	2020-09-13	Sao Jose do Rio Preto	B.1.1.28
PQ085242	EPI_ISL_18632405	2020-09-12	Sao Jose do Rio Preto	B.1.1.28
PQ085243	EPI_ISL_18632406	2020-09-12	Sao Jose do Rio Preto	B.1.1.33
PQ085244	EPI_ISL_18632407	2020-09-12	Sao Jose do Rio Preto	B.1.1.33
PQ085245	EPI_ISL_18632408	2020-09-12	Sao Jose do Rio Preto	B.1.1.33
PQ085246	EPI_ISL_18632409	2020-09-13	Sao Jose do Rio Preto	B.1.1.28
PQ085247	EPI_ISL_18632410	2020-09-13	Sao Jose do Rio Preto	B.1.1.33
PQ085248	EPI_ISL_18632411	2020-09-13	Sao Jose do Rio Preto	B.1.1
PQ085249	EPI_ISL_18632412	2020-09-12	Sao Jose do Rio Preto	B.1.1.28
PQ085250	EPI_ISL_18632413	2020-09-12	Sao Jose do Rio Preto	B.1.1.28
PQ085251	EPI_ISL_18632414	2020-09-14	Sao Jose do Rio Preto	B.1.1.33
PQ085252	EPI_ISL_18632415	2020-09-14	Sao Jose do Rio Preto	B.1.1.28
PQ085253	EPI_ISL_18632416	2020-09-14	Sao Jose do Rio Preto	B.1.1.28
PQ085254	EPI_ISL_18632417	2020-09-14	Sao Jose do Rio Preto	B.1.1.28
PQ085255	EPI_ISL_18632418	2020-09-14	Sao Jose do Rio Preto	B.1.1.28
PQ085256	EPI_ISL_18632419	2020-09-14	Sao Jose do Rio Preto	B.1.1.33
PQ085257	EPI_ISL_18632420	2020-09-14	Sao Jose do Rio Preto	B.1.1.28
PQ085259	EPI_ISL_18632421	2020-09-16	Sao Jose do Rio Preto	B.1.1.33
PQ085260	EPI_ISL_18632422	2020-09-17	Sao Jose do Rio Preto	B.1.1.28
PQ085261	EPI_ISL_18632423	2020-09-17	Sao Jose do Rio Preto	B.1.1.28
PQ085262	EPI_ISL_18632424	2020-09-17	Sao Jose do Rio Preto	B.1.1.28
PQ085263	EPI_ISL_18632425	2020-09-18	Sao Jose do Rio Preto	B.1.1.28
PQ085264	EPI_ISL_18632426	2020-09-18	Sao Jose do Rio Preto	B.1
PQ085265	EPI_ISL_18632427	2020-09-19	Sao Jose do Rio Preto	B.1.1.33
PQ085266	EPI_ISL_18632428	2020-09-19	Sao Jose do Rio Preto	B.1.1.28
PQ085267	EPI_ISL_18632429	2020-09-20	Sao Jose do Rio Preto	B.1.1.28
PQ085268	EPI_ISL_18632430	2020-09-20	Sao Jose do Rio Preto	B.1.1.28
PQ085269	EPI_ISL_18632431	2020-09-20	Sao Jose do Rio Preto	B.1.1.33
PQ085270	EPI_ISL_18632432	2020-09-21	Sao Jose do Rio Preto	B.1.1.28
PQ085271	EPI_ISL_18632433	2020-09-21	Sao Jose do Rio Preto	B.1.1.33
PQ085272	EPI_ISL_18632434	2020-09-21	Sao Jose do Rio Preto	B.1.1.28
PQ085273	EPI_ISL_18632435	2020-09-21	Sao Jose do Rio Preto	B.1.1.28
PQ085274	EPI_ISL_18632436	2020-09-21	Sao Jose do Rio Preto	B.1.1.33
PQ085275	EPI_ISL_18632437	2020-09-21	Sao Jose do Rio Preto	B.1.1
PQ085276	EPI_ISL_18632438	2020-09-21	Sao Jose do Rio Preto	B.1.1.28
PQ085277	EPI_ISL_18632439	2020-09-21	Sao Jose do Rio Preto	B.1.1.28
PQ085278	EPI_ISL_18632440	2020-09-23	Sao Jose do Rio Preto	B.1.1.33
PQ085279	EPI_ISL_18632441	2020-09-22	Sao Jose do Rio Preto	B.1.1.33
PQ085280	EPI_ISL_18632442	2020-09-22	Sao Jose do Rio Preto	B.1.1.28
PQ085281	EPI_ISL_18632443	2020-09-22	Sao Jose do Rio Preto	B.1.1.33
PQ085282	EPI_ISL_18632444	2020-09-23	Sao Jose do Rio Preto	B.1.1
PQ085283	EPI_ISL_18632445	2020-09-24	Sao Jose do Rio Preto	B.1.1.33
PQ085284	EPI_ISL_18632446	2020-09-23	Sao Jose do Rio Preto	B.1.1.28
PQ085285	EPI_ISL_18632447	2020-09-23	Sao Jose do Rio Preto	B.1.1.28
PQ085286	EPI_ISL_18632448	2020-09-23	Sao Jose do Rio Preto	B.1.1.28
PQ085287	EPI_ISL_18632449	2020-09-23	Sao Jose do Rio Preto	B.1.1.33
PQ085295	EPI_ISL_18632450	2020-10-02	Sao Jose do Rio Preto	B.1.1.28
PQ085297	EPI_ISL_18632451	2020-10-02	Sao Jose do Rio Preto	N.9
PQ085298	EPI_ISL_18632452	2020-10-02	Sao Jose do Rio Preto	B.1.1.33
PQ085302	EPI_ISL_18632453	2020-10-05	Sao Jose do Rio Preto	B.1.1.28
PQ085303	EPI_ISL_18632454	2020-10-05	Sao Jose do Rio Preto	B.1.1
PQ085304	EPI_ISL_18632455	2020-10-05	Sao Jose do Rio Preto	B.1.1.28
PQ085305	EPI_ISL_18632456	2020-10-05	Sao Jose do Rio Preto	B.1.1.28
PQ085306	EPI_ISL_18632457	2020-10-05	Sao Jose do Rio Preto	B.1.1
PQ085307	EPI_ISL_18632458	2020-10-08	Sao Jose do Rio Preto	B.1.1.28
PQ085308	EPI_ISL_18632459	2020-10-05	Sao Jose do Rio Preto	B.1.1.28
PQ085310	EPI_ISL_18632460	2020-10-06	Sao Jose do Rio Preto	B.1.1.33
PQ085311	EPI_ISL_18632461	2020-10-07	Sao Jose do Rio Preto	B.1.1.28
PQ085312	EPI_ISL_18632462	2020-10-07	Sao Jose do Rio Preto	B.1.1.33
PQ085313	EPI_ISL_18632463	2020-10-07	Sao Jose do Rio Preto	B.1.1.28
PQ085314	EPI_ISL_18632464	2020-10-08	Sao Jose do Rio Preto	B.1.1.28
PQ085315	EPI_ISL_18632465	2020-10-08	Sao Jose do Rio Preto	B.1.1.33
PQ085316	EPI_ISL_18632466	2020-10-09	Sao Jose do Rio Preto	B.1.1.28
PQ085317	EPI_ISL_18632467	2020-10-09	Sao Jose do Rio Preto	B.1.1.33
PQ085319	EPI_ISL_18632468	2020-10-09	Sao Jose do Rio Preto	B.1.1.28
PQ085320	EPI_ISL_18632469	2020-10-09	Sao Jose do Rio Preto	B.1.1.28
PQ085321	EPI_ISL_18632470	2020-10-09	Sao Jose do Rio Preto	B.1.1.33
PQ085322	EPI_ISL_18632471	2020-10-11	Sao Jose do Rio Preto	B.1.1.33
PQ085323	EPI_ISL_18632472	2020-10-11	Sao Jose do Rio Preto	B.1.1
PQ085324	EPI_ISL_18632473	2020-10-12	Sao Jose do Rio Preto	B.1.1.28
PQ085325	EPI_ISL_18632474	2020-10-11	Sao Jose do Rio Preto	B.1.1.28
PQ085326	EPI_ISL_18632475	2020-10-11	Sao Jose do Rio Preto	B.1.1.33
PQ085330	EPI_ISL_18632476	2020-10-12	Sao Jose do Rio Preto	B.1.1.28
PQ085331	EPI_ISL_18632477	2020-10-12	Sao Jose do Rio Preto	B.1.1.28
PQ085332	EPI_ISL_18632478	2020-10-12	Sao Jose do Rio Preto	B.1.1.33
PQ085333	EPI_ISL_18632479	2020-10-12	Sao Jose do Rio Preto	B.1.1.33
PQ085334	EPI_ISL_18632480	2020-10-14	Sao Jose do Rio Preto	B.1.1.28
PQ085335	EPI_ISL_18632481	2020-10-13	Sao Jose do Rio Preto	B.1.1.28
PQ085336	EPI_ISL_18632482	2020-10-08	Sao Jose do Rio Preto	B.1.1.33
PQ085337	EPI_ISL_18632483	2020-10-13	Sao Jose do Rio Preto	B.1.1.28
PQ085338	EPI_ISL_18632484	2020-10-13	Sao Jose do Rio Preto	B.1.1.33
PQ085339	EPI_ISL_18632485	2020-10-13	Sao Jose do Rio Preto	B.1.1.28
PQ085340	EPI_ISL_18632486	2020-10-27	Sao Jose do Rio Preto	B.1.1.28
PQ085341	EPI_ISL_18632487	2020-10-13	Sao Jose do Rio Preto	B.1.1.28
PQ085342	EPI_ISL_18632488	2020-10-13	Sao Jose do Rio Preto	B.1.1.28
PQ085346	EPI_ISL_18632489	2020-10-15	Sao Jose do Rio Preto	B.1.1.28
PQ085347	EPI_ISL_18632490	2020-10-15	Sao Jose do Rio Preto	B.1.1.28
PQ085348	EPI_ISL_18632491	2020-10-15	Sao Jose do Rio Preto	B.1.1.33
PQ085353	EPI_ISL_18632492	2020-10-16	Sao Jose do Rio Preto	B.1.1.28
PQ085354	EPI_ISL_18632493	2020-10-16	Sao Jose do Rio Preto	B.1.1.28
PQ085355	EPI_ISL_18632494	2020-10-16	Sao Jose do Rio Preto	B.1.1.33
PQ085357	EPI_ISL_18632495	2020-10-17	Sao Jose do Rio Preto	N.3
PQ085358	EPI_ISL_18632496	2020-10-16	Sao Jose do Rio Preto	B.1.1
PQ085360	EPI_ISL_18632497	2020-10-18	Sao Jose do Rio Preto	B.1.1.28
PQ085361	EPI_ISL_18632498	2020-10-17	Sao Jose do Rio Preto	B.1.1.33
PQ085362	EPI_ISL_18632499	2020-10-17	Sao Jose do Rio Preto	B.1.1
PQ085363	EPI_ISL_18632500	2020-10-18	Sao Jose do Rio Preto	B.1.1.28
PQ085367	EPI_ISL_18632501	2020-10-20	Sao Jose do Rio Preto	B.1.1.28
PQ085368	EPI_ISL_18632502	2020-10-19	Sao Jose do Rio Preto	B.1.1.28
PQ085370	EPI_ISL_18632503	2020-10-19	Sao Jose do Rio Preto	B.1.1.33
PQ085371	EPI_ISL_18632504	2020-10-19	Sao Jose do Rio Preto	B.1.1.28
PQ085372	EPI_ISL_18632505	2020-10-19	Sao Jose do Rio Preto	B.1.1.28
PQ085377	EPI_ISL_18632506	2020-10-19	Sao Jose do Rio Preto	B.1.1.33
PQ085378	EPI_ISL_18632507	2020-10-20	Sao Jose do Rio Preto	B.1.1
PQ085380	EPI_ISL_18632508	2020-10-20	Sao Jose do Rio Preto	B.1.1.28
PQ085381	EPI_ISL_18632509	2020-10-20	Sao Jose do Rio Preto	B.1.1.28
PQ085382	EPI_ISL_18632510	2020-10-20	Sao Jose do Rio Preto	B.1.1.33
PQ085385	EPI_ISL_18632511	2020-10-21	Sao Jose do Rio Preto	B.1.1.28
PQ085386	EPI_ISL_18632512	2020-10-21	Sao Jose do Rio Preto	B.1.1.33
PQ085387	EPI_ISL_18632513	2020-10-21	Sao Jose do Rio Preto	B.1.1.33
PQ085388	EPI_ISL_18632514	2020-10-21	Sao Jose do Rio Preto	B.1.1.28
PQ085389	EPI_ISL_18637331	2020-10-23	Sao Jose do Rio Preto	P.2 (Zeta)
PQ085390	EPI_ISL_18632515	2020-10-23	Sao Jose do Rio Preto	B.1.1.28
PQ085391	EPI_ISL_18632516	2020-10-23	Sao Jose do Rio Preto	B.1.1.33
PQ085392	EPI_ISL_18632517	2020-10-23	Sao Jose do Rio Preto	B.1.1.28
PQ085394	EPI_ISL_18632518	2020-10-23	Sao Jose do Rio Preto	B.1.1.28
PQ085398	EPI_ISL_18632519	2020-10-25	Sao Jose do Rio Preto	B.1.1.33
PQ085399	EPI_ISL_18632520	2020-10-27	Sao Jose do Rio Preto	B.1.1.28
PQ085400	EPI_ISL_18632521	2020-10-26	Sao Jose do Rio Preto	B.1.1
PQ085402	EPI_ISL_18632522	2020-10-26	Sao Jose do Rio Preto	B.1.1.28
PQ085403	EPI_ISL_18632523	2020-10-26	Sao Jose do Rio Preto	B.1.1.33
PQ085404	EPI_ISL_18632524	2020-10-26	Sao Jose do Rio Preto	B.1.1.33
PQ085405	EPI_ISL_18632525	2020-10-26	Sao Jose do Rio Preto	B.1.1.33
PQ085406	EPI_ISL_18632526	2020-10-26	Sao Jose do Rio Preto	B.1.1.33
PQ085407	EPI_ISL_18632527	2020-10-27	Sao Jose do Rio Preto	N.9
PQ085408	EPI_ISL_18632528	2020-10-27	Sao Jose do Rio Preto	B.1
PQ085409	EPI_ISL_18632529	2020-10-17	Sao Jose do Rio Preto	B.1.1.28
PQ085410	EPI_ISL_18632530	2020-10-28	Sao Jose do Rio Preto	B.1.1.33
PQ085413	EPI_ISL_18632531	2020-10-29	Sao Jose do Rio Preto	B.1.1.28
PQ085416	EPI_ISL_18632532	2020-10-30	Sao Jose do Rio Preto	B.1.1.28
PQ085418	EPI_ISL_18632533	2020-10-30	Sao Jose do Rio Preto	B.1.1.28
PQ085420	EPI_ISL_18632534	2020-11-01	Sao Jose do Rio Preto	B.1.1.28
PQ085421	EPI_ISL_18632535	2020-11-01	Sao Jose do Rio Preto	N.9
PQ085422	EPI_ISL_18632536	2020-11-01	Sao Jose do Rio Preto	B.1.1.28
PQ085423	EPI_ISL_18632537	2020-11-02	Sao Jose do Rio Preto	B.1.1.28
PQ085424	EPI_ISL_18632538	2020-11-02	Sao Jose do Rio Preto	B.1.499
PQ085426	EPI_ISL_18632539	2020-11-03	Sao Jose do Rio Preto	B.1.1.33
PQ085427	EPI_ISL_18632540	2020-11-04	Sao Jose do Rio Preto	B.1.1.28
PQ085430	EPI_ISL_18632541	2020-11-04	Sao Jose do Rio Preto	B.1.1.33
PQ085431	EPI_ISL_18632542	2020-11-04	Sao Jose do Rio Preto	B.1.1.33
PQ085432	EPI_ISL_18632543	2020-11-04	Sao Jose do Rio Preto	B.1.1.33
PQ085435	EPI_ISL_18632544	2020-11-05	Sao Jose do Rio Preto	B.1.1.28
PQ085436	EPI_ISL_18632545	2020-11-17	Sao Jose do Rio Preto	B.1.1.28
PQ085437	EPI_ISL_18632546	2020-11-05	Sao Jose do Rio Preto	B.1.1.28
PQ085441	EPI_ISL_18632547	2020-11-09	Sao Jose do Rio Preto	B.1.1.28
PQ085448	EPI_ISL_18632548	2020-11-11	Sao Jose do Rio Preto	P.2 (Zeta)
PQ085450	EPI_ISL_18632549	2020-11-11	Sao Jose do Rio Preto	B.1.1.28
PQ085451	EPI_ISL_18632550	2020-11-11	Sao Jose do Rio Preto	B.1.1.28
PQ085452	EPI_ISL_18632551	2020-11-11	Sao Jose do Rio Preto	B.1.1.28
PQ085453	EPI_ISL_18632552	2020-11-11	Sao Jose do Rio Preto	N.9
PQ085454	EPI_ISL_18632553	2020-11-12	Sao Jose do Rio Preto	B.1.1.28
PQ085455	EPI_ISL_18632554	2020-11-12	Sao Jose do Rio Preto	B.1.1.33
PQ085456	EPI_ISL_18632555	2020-11-13	Sao Jose do Rio Preto	P.2 (Zeta)
PQ085457	EPI_ISL_18632556	2020-11-13	Sao Jose do Rio Preto	B.1.1.28
PQ085458	EPI_ISL_18632557	2020-11-13	Sao Jose do Rio Preto	B.1.1.28
PQ085459	EPI_ISL_18632558	2020-11-15	Sao Jose do Rio Preto	P.2 (Zeta)
PQ085461	EPI_ISL_18632559	2020-11-15	Sao Jose do Rio Preto	B.1.1.28
PQ085462	EPI_ISL_18632560	2020-11-14	Sao Jose do Rio Preto	N.9
PQ085463	EPI_ISL_18632561	2020-11-15	Sao Jose do Rio Preto	B.1.1.28
PQ085464	EPI_ISL_18632562	2020-11-15	Sao Jose do Rio Preto	B.1.1.33
PQ085470	EPI_ISL_18632563	2020-11-16	Sao Jose do Rio Preto	B.1.1.28
PQ085471	EPI_ISL_18632564	2020-11-16	Sao Jose do Rio Preto	B.1.1.33
PQ085472	EPI_ISL_18632565	2020-10-13	Sao Jose do Rio Preto	B.1.1.28
PQ085473	EPI_ISL_18632566	2020-11-16	Sao Jose do Rio Preto	B.1.1.28
PQ085474	EPI_ISL_18632567	2020-11-17	Sao Jose do Rio Preto	B.1.1.28
PQ085475	EPI_ISL_18632568	2020-11-17	Sao Jose do Rio Preto	B.1.1.33
PQ085476	EPI_ISL_18632569	2020-11-18	Sao Jose do Rio Preto	B.1.1.33
PQ085477	EPI_ISL_18632570	2020-11-18	Sao Jose do Rio Preto	B.1.1.28
PQ085478	EPI_ISL_18632571	2020-11-18	Sao Jose do Rio Preto	P.2 (Zeta)
PQ085479	EPI_ISL_18632572	2020-11-18	Sao Jose do Rio Preto	B.1.1.28
PQ085480	EPI_ISL_18632573	2020-11-18	Sao Jose do Rio Preto	B.1.1.33
PQ085481	EPI_ISL_18632574	2020-11-18	Sao Jose do Rio Preto	B.1.1.28
PQ085482	EPI_ISL_18632575	2020-11-18	Sao Jose do Rio Preto	B.1.1.33
PQ085483	EPI_ISL_18632576	2020-11-18	Sao Jose do Rio Preto	B.1.1.28
PQ085485	EPI_ISL_18632577	2020-11-20	Sao Jose do Rio Preto	B.1.1.28
PQ085487	EPI_ISL_18632578	2020-11-20	Sao Jose do Rio Preto	B.1.1
PQ085488	EPI_ISL_18632579	2020-11-20	Sao Jose do Rio Preto	N.9
PQ085489	EPI_ISL_18632580	2020-11-20	Sao Jose do Rio Preto	B.1.1
PQ085490	EPI_ISL_18632581	2020-11-20	Sao Jose do Rio Preto	B.1.1
PQ085491	EPI_ISL_18632582	2020-11-20	Sao Jose do Rio Preto	B.1.1.28
PQ085492	EPI_ISL_18632583	2020-11-20	Sao Jose do Rio Preto	B.1.1.28
PQ085496	EPI_ISL_18632584	2020-11-22	Sao Jose do Rio Preto	B.1.1.33
PQ085497	EPI_ISL_18632585	2020-11-21	Sao Jose do Rio Preto	B.1.1.33
PQ085498	EPI_ISL_18632586	2020-11-21	Sao Jose do Rio Preto	B.1.1
PQ085499	EPI_ISL_18632587	2020-11-22	Sao Jose do Rio Preto	B.1.1.33
PQ085500	EPI_ISL_18632588	2020-11-22	Sao Jose do Rio Preto	B.1.1.28
PQ085501	EPI_ISL_18632589	2020-11-23	Sao Jose do Rio Preto	B.1.1.33
PQ085502	EPI_ISL_18632590	2020-11-23	Sao Jose do Rio Preto	B.1.1.28
PQ085503	EPI_ISL_18632591	2020-11-23	Sao Jose do Rio Preto	P.2 (Zeta)
PQ085504	EPI_ISL_18632592	2020-11-23	Sao Jose do Rio Preto	B.1.1.28
